# Supplementary material for: In silico analysis suggests the RNAi-enhancing antibiotic enoxacin as a potential inhibitor of SARS-CoV-2 infection
Source: Sci Rep. 2021 May 13;11:10271. doi: 10.1038/s41598-021-89605-6 (PMC8119475; doi:10.1038/s41598-021-89605-6)
Supplement: Supplementary file 2 — Supplementary Table S1. [file 41598_2021_89605_MOESM2_ESM.xlsx]

## Sheet: SM-based prediction
			Supplementary Table 1. Predicted pri-miRNAs structures in the SARS-CoV-2 genome by the SM-based method
	Location (nucleotides)		pri-miRNA sequences and their hairpin structures (ΔG of each structure is shown in the parentheses )
1	270_370		GAGCCUUGUCCCUGGUUUCAACGAGAAAACACACGUCCAACUCAGUUUGCCUGUUUUACAGGUUCGCGACGUGCUCGUACGUGGCUUUGGAGACUCCGUG
			..((...(((((.((((...(((((......((((((.......((..(((((.....)))))..)))))))))))))....))))..)).)))...)). (-27.11)
2	391_494		CGUCAACAUCUUAAAGAUGGCACUUGUGGCUUAGUAGAAGUUGAAAAAGGCGUUUUGCCUCAACUUGAACAGCCCUAUGUGUUCAUCAAACGUUCGGAUGCUC
			......(((((.((.((((((((.((.((((..((..(((((((....(((.....))))))))))..)))))).)).))).))))).....)).)))))... (-27.40)
3	544_643		GGCAUUCAGUACGGUCGUAGUGGUGAGACACUUGGUGUCCUUGUCCCUCAUGUGGGCGAAAUACCAGUGGCUUACCGCAAGGUUCUUCUUCGUAAGAAC
			(((..........)))...((((((((.((((.(((((..(((((((....).)))))).))))))))).))))))))...((((((......)))))) (-34.30)
4	1479_1582		CUUUGGAGGCUGUGUGUUCUCUUAUGUUGGUUGCCAUAACAAGUGUGCCUAUUGGGUUCCACGUGCUAGCGCUAACAUAGGUUGUAACCAUACAGGUGUUGUU
			.........((((((((((.(((((((((((.((..((.((.(((.(((.....)))..))).)).)))))))))))))))..).)).)))))))........ (-27.70)
5	1552_1650		AACAUAGGUUGUAACCAUACAGGUGUUGUUGGAGAAGGUUCCGAAGGUCUUAAUGACAACCUUCUUGAAAUACUCCAAAAAGAGAAAGUCAACAUCAA
			......(((....))).....(((((((((.(((((((((......(((.....)))))))))))).))...(((......))).....))))))).. (-24.30)
6	1825_1928		UGGAAUAUUGGUGAACAGAAAUCAAUACUGAGUCCUCUUUAUGCAUUUGCAUCAGAGGCUGCUCGUGUUGUACGAUCAAUUUUCUCCCGCACUCUUGAAACUG
			.....((..((((...(((((.((((((.(((((((((..((((....)))).)))))..))))))))))..........)))))....))))..))...... (-24.60)
7	2014_2125		AUGAUGUUCACAUCUGAUUUGGCUACUAACAAUCUAGUUGUAAUGGCCUACAUUACAGGUGGUGUUGUUCAGUUGACUUCGCAGUGGCUAACUAACAUCUUUGGCACUGUU
			..((((....))))....(..(((...(((((((((.((((((((.....)))))))).))).)))))).)))..)....((((((.((((.........)))))))))). (-30.80)
8	2057_2163		UGGCCUACAUUACAGGUGGUGUUGUUCAGUUGACUUCGCAGUGGCUAACUAACAUCUUUGGCACUGUUUAUGAAAAACUCAAACCCGUCCUUGAUUGGCUUGAAGA
			.((((...((((.((((((.(((....((((...(((((((((.((((.........))))))))))....))).))))..)))))).))))))).))))...... (-24.30)
9	2110_2210		AUCUUUGGCACUGUUUAUGAAAAACUCAAACCCGUCCUUGAUUGGCUUGAAGAGAAGUUUAAGGAAGGUGUAGAGUUUCUUAGAGACGGUUGGGAAAUUG
			.((((....(((((((.(((.((((((..(((..(((((((...((((......))))))))))).)))...)))))).))).))))))).))))..... (-27.60)
10	2297_2398		UCUUUAAGCUUGUAAAUAAAUUUUUGGCUUUGUGUGCUGACUCUAUCAUUAUUGGUGGAGCUAAACUUAAAGCCUUGAAUUUAGGUGAAACAUUUGUCACG
			................(((((((..(((((((.((...(.((((((((....)))))))))...)).)))))))..))))))).((((........)))). (-29.30)
11	2816_2917		AAGUACUUAAUGAGAAGUGCUCUGCCUAUACAGUUGAACUCGGUACAGAAGUAAAUGAGUUCGCCUGUGUUGUGGCAGAUGCUGUCAUAAAAACUUUGCAA
			((((..(((.(((..((((.((((((.((((((.((((((((.(((....)))..)))))))).))))))...)))))))))).))))))..))))..... (-33.80)
12	2921_3022		UAUCUGAAUUACUUACACCACUGGGCAUUGAUUUAGAUGAGUGGAGUAUGGCUACAUACUACUUAUUUGAUGAGUCUGGUGAGUUUAAAUUGGCUUCACAU
			....(((((((.(((.(((((..(((.((...((((((((((..((((((....)))))))))))))))).)))))..))).)).)))..))).))))... (-25.50)
13	2941_3042		CUGGGCAUUGAUUUAGAUGAGUGGAGUAUGGCUACAUACUACUUAUUUGAUGAGUCUGGUGAGUUUAAAUUGGCUUCACAUAUGUAUUGUUCUUUCUACCC
			..(((((..(((((((((((((..((((((....)))))))))))))...))))))..(((((((......))).))))........)))))......... (-23.10)
14	2991_3106		UGAGUCUGGUGAGUUUAAAUUGGCUUCACAUAUGUAUUGUUCUUUCUACCCUCCAGAUGAGGAUGAAGAAGAAGGUGAUUGUGAAGAAGAAGAGUUUGAGCCAUCAACUCAAUAU
			(((((.(((((.(((((((((..(((((((......((.((((((....((((.....))))..)))))).))......)))))))......))))))))))))))))))).... (-35.80)
15	3128_3229		ACCAAGGUAAACCUUUGGAAUUUGGUGCCACUUCUGCUGCUCUUCAACCUGAAGAAGAGCAAGAAGAAGAUUGGUUAGAUGAUGAUAGUCAACAAACUGUU
			.((((((.....)))))).(((((..(((((((((..((((((((........))))))))...)))))..)))))))))...((((((......)))))) (-29.70)
16	3250_3358		GACAAUCAGACAACUACUAUUCAAACAAUUGUUGAGGUUCAACCUCAAUUAGAGAUGGAACUUACACCAGUUGUUCAGACUAUUGAAGUGAAUAGUUUUAGUGGUUAU
			...........((((((((....((((((((.((((((((...(((.....)))...)))))).)).)))))))).((((((((......)))))))))))))))).. (-29.70)
17	3503_3608		ACAAUGCCAUGCAAGUUGAAUCUGAUGAUUACAUAGCUACUAAUGGACCACUUAAAGUGGGUGGUAGUUGUGUUUUAAGCGGACACAAUCUUGCUAAACACUGUC
			(((.((....((((((((..((((...(..((((((((((((.....((((.....)))).))))))))))))..)...))))..))).)))))....)).))). (-35.00)
18	3701_3807		CACCAUUAUUAUCAGCUGGUAUUUUUGGUGCUGACCCUAUACAUUCUUUAAGAGUUUGUGUAGAUACUGUUCGCACAAAUGUCUACUUAGCUGUCUUUGAUAAAAA
			.....((((((.(((((((((......((((.(((.(((((((..(((...)))..))))))).....))).)))).......))).))))))....))))))... (-26.62)
19	3793_3897		GUCUUUGAUAAAAAUCUCUAUGACAAACUUGUUUCAAGCUUUUUGGAAAUGAAGAGUGAAAAGCAAGUUGAACAAAAGAUCGCUGAGAUUCCUAAAGAGGAAGU
			.(((((..((..((((((..(((..(((((((((...(((((((......)))))))...)))))))))..........)))..))))))..))..)))))... (-24.00)
20	4159_4256		GUGGUUAUACCUACUAAAAAGGCUGGUGGCACUACUGAAAUGCUAGCGAAAGCUUUGAGAAAAGUGCCAACAGACAAUUAUAUAACCACUUACCCGG
			((((((((((((.......)))(((.(((((((.((.((.....(((....))))).))...))))))).))).......)))))))))........ (-30.30)
21	4435_4542		GUCUGUGUGGAAACUAAAGCCAUAGUUUCAACUAUACAGCGUAAAUAUAAGGGUAUUAAAAUACAAGAGGGUGUGGUUGAUUAUGGUGCUAGAUUUUACUUUUACAC
			((....((((((.(((..(((((((..((((((((((...((((((((....)))))....)))......)))))))))))))))))..))).))))))....)).. (-26.40)
22	4486_4598		GGUAUUAAAAUACAAGAGGGUGUGGUUGAUUAUGGUGCUAGAUUUUACUUUUACACCAGUAAAACAACUGUAGCGUCACUUAUCAACACACUUAACGAUCUAAAUGAAACUC
			.((((....))))....(((((((.(((((..((..((((.((((((((........)))))))....).))))..))...))))))))))))................... (-24.50)
23	4900_4995		CUAGAUGGUGAAGUUAUCACCUUUGACAAUCUUAAGACACUUCUUUCUUUGAGAGAAGUGAGGACUAUUAAGGUGUUUACAACAGUAGACAACAU
			.((((.(((((.....)))))))))...(((((((..((((((((((...)))))))))).......)))))))((((((....))))))..... (-25.30)
24	4936_5029		ACACUUCUUUCUUUGAGAGAAGUGAGGACUAUUAAGGUGUUUACAACAGUAGACAACAUUAACCUCCACACGCAAGUUGUGGACAUGUCAAUG
			.((((((((((...))))))))))..(((..((((..(((((((....)))))))...))))..(((((((....).))))))...))).... (-32.60)
25	5337_5447		UCCACCUGCUCUACAAGAUGCUUAUUACAGAGCAAGGGCUGGUGAAGCUGCUAACUUUUGUGCACUUAUCUUAGCCUACUGUAAUAAGACAGUAGGUGAGUUAGGUGAUG
			..((((.(((((......(((((......)))))))))).))))..................((((((.((((.((((((((......)))))))))))).))))))... (-38.20)
26	5376_5479		UGGUGAAGCUGCUAACUUUUGUGCACUUAUCUUAGCCUACUGUAAUAAGACAGUAGGUGAGUUAGGUGAUGUUAGAGAAACAAUGAGUUACUUGUUUCAACAU
			((.((((((...((((((((((.((((((.((((.((((((((......)))))))))))).))))))...........)))).))))))...)))))).)). (-33.80)
27	5661_5749		ACAGGAGUCACCUUUUGUUAUGAUGUCAGCACCACCUGCUCAGUAUGAACUUAAGCAUGGUACAUUUACUUGUGCUAGUGAGUACACU
			(((((((....)))))))..(((.(.(((......)))))))...((.(((((....(((((((......))))))).))))).)).. (-18.30)
28	5681_5771		UGAUGUCAGCACCACCUGCUCAGUAUGAACUUAAGCAUGGUACAUUUACUUGUGCUAGUGAGUACACUGGUAAUUACCAGUGUGGUCACU
			.......(((((.(((((((.(((....)))..)))).)))..........))))).((((.(((((((((....))))))))).)))). (-31.00)
29	5706_5805		UGAACUUAAGCAUGGUACAUUUACUUGUGCUAGUGAGUACACUGGUAAUUACCAGUGUGGUCACUAUAAACAUAUAACUUCUAAAGAAACUUUGUAUUG
			.............((((((.(((..(((..((((((.(((((((((....))))))))).))))))...)))..))).(((....)))....)))))). (-28.40)
30	5859_5956		UGUUUUCUACAAAGAAAACAGUUACACAACAACCAUAAAACCAGUUACUUAUAAAUUGGAUGGUGUUGUUUGUACAGAAAUUGACCCUAAGUUGGAC
			((((((((....))))))))..(((((((((.((((....((((((.......))))))))))))))))..)))...........((......)).. (-21.60)
31	5983_6090		UUCACAGAGCAACCAAUUGAUCUUGUACCAAACCAACCAUAUCCAAACGCAAGCUUCGAUAAUUUUAAGUUUGUAUGUGAUAAUAUCAAAUUUGCUGAUGAUUUAAA
			....((.(((((....(((((.(((((((((((......((((.((.(....).)).)))).......)))))...)).)))).)))))..)))))..))....... (-15.32)
32	6099_6198		UGGUUAUAAGAAACCUGCUUCAAGAGAGCUUAAAGUUACAUUUUUCCCUGACUUAAAUGGUGAUGUGGUGGCUAUUGAUUAUAAACACUACACACCCUC
			.((((......)))).((((.....))))...((((((..........))))))....((((.(((((((..(((.....)))..)))))))))))... (-23.10)
33	6126_6231		GCUUAAAGUUACAUUUUUCCCUGACUUAAAUGGUGAUGUGGUGGCUAUUGAUUAUAAACACUACACACCCUCUUUUAAGAAAGGAGCUAAAUUGUUACAUAAACC
			.......((.(((.(((.((((..((((((.((((.(((((((..(((.....)))..)))))))))))....))))))..))).)..))).))).))....... (-27.00)
34	6816_6927		AAGUACAAAUUCUAGAAUUAAAGCAUCUAUGCCGACUACUAUAGCAAAGAAUACUGUUAAGAGUGUCGGUAAAUUUUGUCUAGAGGCUUCAUUUAAUUAUUUGAAGUCACC
			..........((((((...(((.......(((((((.(((.(((((........)))))..))))))))))..)))..))))))(((((((..........)))))))... (-27.20)
35	7442_7543		UAUGGAAAAGUUAUGUGCAUGUUGUAGACGGUUGUAAUUCAUCAACUUGUAUGAUGUGUUACAAACGUAAUAGAGCAACAAGAGUCGAAUGUACAACUAUU
			........(((..((((((((((((..(((.(((((((.(((((.......))))).))))))).)))......)))))).........)))))))))... (-23.60)
36	7458_7554		GCAUGUUGUAGACGGUUGUAAUUCAUCAACUUGUAUGAUGUGUUACAAACGUAAUAGAGCAACAAGAGUCGAAUGUACAACUAUUGUUAAUGGUGU
			..(..(..(.((((((((((((((..(..(((((.((.(.((((((....)))))).).))))))).)..)))).)))))))...))).)..)..) (-20.80)
37	7653_7758		AUUUAUUAGUGAUGAAGUUGCGAGAGACUUGUCACUACAGUUUAAAAGACCAAUAAAUCCUACUGACCAGUCUUCUUACAUCGUUGAUAGUGUUACAGUGAAGAA
			.((((((.((((((.....((((((((((.((((.((..(((((.........)))))..)).)))).))))))......))))......))))))))))))... (-20.60)
38	7715_7818		CUGACCAGUCUUCUUACAUCGUUGAUAGUGUUACAGUGAAGAAUGGUUCCAUCCAUCUUUACUUUGAUAAAGCUGGUCAAAAGACUUAUGAAAGACAUUCUCU
			.((((((((.......((....))....(((((.((((((((.(((......))))))))))).)))))..))))))))........................ (-25.90)
39	7851_7949		UAAUAACACUAAAGGUUCAUUGCCUAUUAAUGUUAUAGUUUUUGAUGGUAAAUCAAAAUGUGAAGAAUCAUCUGCAAAAUCAGCGUCUGUUUACUACA
			..((((((.(((((((.....)))).))).))))))...(((((((.....))))))).(((..(((.((..(((.......)))..)))))..))). (-16.40)
40	7945_8044		UACAGUCAGCUUAUGUGUCAACCUAUACUGUUACUAGAUCAGGCAUUAGUGUCUGAUGUUGGUGAUAGUGCGGAAGUUGCAGUUAAAAUGUUUGAUGCU
			..(((.((..(((..((.(((((..((((((((((((((((((((....)))))))).))))))))))))..)..))))))..)))..)).)))..... (-31.30)
41	8549_8650		GUGGUAAAAUUGUUAAUAAUUGGUUGAAGCAGUUAAUUAAAGUUACACUUGUGUUCCUUUUUGUUGCUGCUAUUUUCUAUUUAAUAACACCUGUUCAUGUC
			((((......(((((.(((.(((..((((((((.....((((..(((....)))..)))).....)))))).))..))).))).))))).....))))... (-22.20)
42	9174_9270		AGGUUCUGUUAGAGUGGUAACAACUUUUGAUUCUGAGUACUGUAGGCACGGCACUUGUGAAAGAUCAGAAGCUGGUGUUUGUGUAUCUACUAGUGG
			........(((((((.(..........).))))))).((((((((((((((((((.((............)).)))).))))))..)))).)))). (-19.80)
43	9190_9291		GUAACAACUUUUGAUUCUGAGUACUGUAGGCACGGCACUUGUGAAAGAUCAGAAGCUGGUGUUUGUGUAUCUACUAGUGGUAGAUGGGUACUUAACAAUGA
			....((.(((((((((((((((.((((....)))).))))).))...)))))))).)).((((...((((((((((....))).)))))))..)))).... (-24.20)
44	9217_9324		AGGCACGGCACUUGUGAAAGAUCAGAAGCUGGUGUUUGUGUAUCUACUAGUGGUAGAUGGGUACUUAACAAUGAUUAUUACAGAUCUUUACCAGGAGUUUUCUGUGG
			...(((((.((((.(((((((((..((.....((((...((((((((((....))).)))))))..)))).......))...)))))))..)).))))...))))). (-26.10)
45	9266_9376		GUGGUAGAUGGGUACUUAACAAUGAUUAUUACAGAUCUUUACCAGGAGUUUUCUGUGGUGUAGAUGCUGUAAAUUUACUUACUAAUAUGUUUACACCACUAAUUCAACCU
			.((((((((..(((..(((......))).)))..))))..)))).(((((....(((((((((((...((((......))))......))))))))))).)))))..... (-25.80)
46	9291_9393		UUAUUACAGAUCUUUACCAGGAGUUUUCUGUGGUGUAGAUGCUGUAAAUUUACUUACUAAUAUGUUUACACCACUAAUUCAACCUAUUGGUGCUUUGGACAU
			...((((((((((.(((((((......)).))))).)))).))))))..............(((((((...(((((((.......)))))))...))))))) (-25.40)
47	9644_9752		AGUGGAUGGUUAUGUUCACACCUUUAGUACCUUUCUGGAUAACAAUUGCUUAUAUCAUUUGUAUUUCCACAAAGCAUUUCUAUUGGUUCUUUAGUAAUUACCUAAAGA
			.((((((......)))))).((..(((...((((.((((..((((.((.......)).))))...)))).)))).....)))..)).(((((((.......))))))) (-22.30)
48	9708_9809		UUCCACAAAGCAUUUCUAUUGGUUCUUUAGUAAUUACCUAAAGAGACGUGUAGUCUUUAAUGGUGUUUCCUUUAGUACUUUUGAAGAAGCUGCGCUGUGCA
			...((((..((((((((...(((.((..((.((.((((...((((((.....))))))...)))).)).))..)).))).....))))).)))..)))).. (-25.40)
49	9775_9873		UCCUUUAGUACUUUUGAAGAAGCUGCGCUGUGCACCUUUUUGUUAAAUAAAGAAAUGUAUCUAAAGUUGCGUAGUGAUGUGCUAUUACCUCUUACGCA
			..(((((((((((((.((((((.(((.....))).))))))..........)))).))).))))))..((((((.((.(((....))).)))))))). (-20.30)
50	9810_9909		CUUUUUGUUAAAUAAAGAAAUGUAUCUAAAGUUGCGUAGUGAUGUGCUAUUACCUCUUACGCAAUAUAAUAGAUACUUAGCUCUUUAUAAUAAGUACAA
			...(((((((..((((((...(((((((..(((((((((.((.(((....))).)))))))))))....))))))).....)))))))))))))..... (-24.60)
51	9845_9951		GUAGUGAUGUGCUAUUACCUCUUACGCAAUAUAAUAGAUACUUAGCUCUUUAUAAUAAGUACAAGUAUUUUAGUGGAGCAAUGGAUACAACUAGCUACAGAGAAGC
			(((((..(((((((((..((((.((..........((((((((.(..(((......)))..)))))))))..)))))).))))).))))....)))))........ (-20.00)
52	10016_10119		AACCACCACAAACCUCUAUCACCUCAGCUGUUUUGCAGAGUGGUUUUAGAAAAAUGGCAUUCCCAUCUGGUAAAGUUGAGGGUUGUAUGGUACAAGUAACUUG
			.((((..((((.((((.(((((.((.((......)).))))))).(((((....(((.....)))))))).......)))).)))).))))............ (-21.90)
53	10066_10169		AAAAUGGCAUUCCCAUCUGGUAAAGUUGAGGGUUGUAUGGUACAAGUAACUUGUGGUACAACUACACUUAACGGUCUUUGGCUUGAUGACGUAGUUUACUGUC
			...(((.((((.(((...((....((((((((((((((..((((((...))))))))))))))...))))))...)).)))...)))).)))........... (-22.70)
54	10180_10285		AUCUGCACCUCUGAAGACAUGCUUAACCCUAAUUAUGAAGAUUUACUCAUUCGUAAGUCUAAUCAUAAUUUCUUGGUACAGGCUGGUAAUGUUCAACUCAGGGUU
			......(((.((((.(((((((((.(((..((((((((((((((((......))))))))..))))))))....)))..)))).....)))))....))))))). (-26.80)
55	10232_10339		GUAAGUCUAAUCAUAAUUUCUUGGUACAGGCUGGUAAUGUUCAACUCAGGGUUAUUGGACAUUCUAUGCAAAAUUGUGUACUUAAGCUUAAGGUUGAUACAGCCAAU
			.((((..(((.((((((((..........(((((.(((((((((..........)))))))))))).)).))))))))...)))..)))).(((((...)))))... (-22.20)
56	10417_10518		CCAUCUGGUGUUUACCAAUGUGCUAUGAGGCCCAAUUUCACUAUUAAGGGUUCAUUCCUUAAUGGUUCAUGUGGUAGUGUUGGUUUUAACAUAGAUUAUGA
			..(((((.((((.((((((..((((......(((.....(((((((((((.....))))))))))).....)))))))))))))...)))))))))..... (-28.20)
57	10453_10572		UUCACUAUUAAGGGUUCAUUCCUUAAUGGUUCAUGUGGUAGUGUUGGUUUUAACAUAGAUUAUGACUGUGUCUCUUUUUGUUACAUGCACCAUAUGGAAUUACCAACUGGAGUUCAUGC
			...(((((((((((.....))))))))))).((((((((.((((........((((((.......))))))...........))))..))))))))(((((.((....))))))).... (-32.31)
58	10837_10934		UUAGAUAUGUGUGCUUCAUUAAAAGAAUUACUGCAAAAUGGUAUGAAUGGACGUACCAUAUUGGGUAGUGCUUUAUUAGAAGAUGAAUUUACACCUU
			........(((((.((((((.((((.((((((.(((.((((((((......)))))))).))))))))).)))).......))))))..)))))... (-23.60)
59	10877_10980		GUAUGAAUGGACGUACCAUAUUGGGUAGUGCUUUAUUAGAAGAUGAAUUUACACCUUUUGAUGUUGUUAGACAAUGCUCAGGUGUUACUUUCCAAAGUGCAGU
			((((...((((.(((.(((.(((((((.((((.(((((((((.((......)).))))))))).....)).)).)))))))))).)))..))))..))))... (-25.30)
60	10951_11060		UGCUCAGGUGUUACUUUCCAAAGUGCAGUGAAAAGAACAAUCAAGGGUACACACCACUGGUUGUUACUCACAAUUUUGACUUCACUUUUAGUUUUAGUCCAGAGUACUC
			(((((.((....(((....((((((.(((.((((.((((((((..(((....)))..))))))))........)))).))).)))))).)))......)).)))))... (-28.00)
61	11164_11269		GCAUUUCUCUGUUUGUUUUUGUUACCUUCUCUUGCCACUGUAGCUUAUUUUAAUAUGGUCUAUAUGCCUGCUAGUUGGGUGAUGCGUAUUAUGACAUGGUUGGAU
			.((...((.((((.((...((((((((...((.((((.(((((.((((......)))).)))))))...)).))..))))))))...))...)))).)).))... (-16.30)
62	11234_11338		CUAGUUGGGUGAUGCGUAUUAUGACAUGGUUGGAUAUGGUUGAUACUAGUUUGUCUGGUUUUAAGCUAAAAGACUGUGUUAUGUAUGCAUCAGCUGUAGUGUUA
			......((.((((((((((.(((((((((((......(.((((.(((((.....))))).)))).).....))))))))))))))))))))).))......... (-35.70)
63	11398_11499		AUGAAUGUCUUGACACUCGUUUAUAAAGUUUAUUAUGGUAAUGCUUUAGAUCAAGCCAUUUCCAUGUGGGCUCUUAUAAUCUCUGUUACUUCUAACUACUC
			..........(((((.....(((((((((((((.((((.(((((((......))).)))).))))))))))).))))))....)))))............. (-17.80)
64	11542_11647		UUUAUGUGUGUUGAGUAUUGCCCUAUUUUCUUCAUAACUGGUAAUACACUUCAGUGUAUAAUGCUAGUUUAUUGUUUCUUAGGCUAUUUUUGUACUUGUUACUUU
			.......(((..((((((.(((.((..........((((((((((((((....))))))..))))))))..........))))).......))))))..)))... (-22.25)
65	11730_11849		UAUGAAUUCACAGGGACUACUCCCACCCAAGAAUAGCAUAGAUGCCUUCAAACUCAACAUUAAAUUGUUGGGUGUUGGUGGCAAACCUUGUAUCAAAGUAGCCACUGUACAGUCUAAAA
			...((....((((((.(((((......((((...........((((.((((((((((((......)))))))).)))).))))...))))......))))))).))))....))..... (-30.74)
66	11823_11915		CAAAGUAGCCACUGUACAGUCUAAAAUGUCAGAUGUAAAGUGCACAUCAGUAGUCUUACUCUCAGUUUUGCAACAACUCAGAGUAGAAUCAU
			....((.((.(((.((((.(((........))))))).)))))))....(...(((.(((((.((((.......)))).))))))))..).. (-18.00)
67	12553_12656		GAAAUCCAACAGGUUGUAGAUGCAGAUAGUAAAAUUGUUCAACUUAGUGAAAUUAGUAUGGACAAUUCACCUAAUUUAGCAUGGCCUCUUAUUGUAACAGCUU
			......(((.(((..((..((((((((((...((((((((((((..........))).)))))))))...)).)))).)))).))..))).)))......... (-17.50)
68	12862_12967		GAUGGAACUGGUACUAUCUAUACAGAACUGGAACCACCUUGUAGGUUUGUUACAGACACACCUAAAGGUCCUAAAGUGAAGUAUUUAUACUUUAUUAAAGGAUUA
			..(((..(..((.((........)).))..)..)))((((.(((((.((((...)))).)))))))))((((..(((((((((....)))))))))..))))... (-26.40)
69	13157_13275		UGUGUACACACACUGGUACUGGUCAGGCAAUAACAGUUACACCGGAAGCCAAUAUGGAUCAAGAAUCCUUUGGUGGUGCAUCGUGUUGUCUGUACUGCCGUUGCCACAUAGAUCAUCC
			((((....)))).(((((.(((((((((((((...(...((((....(((((...((((.....)))).)))))))))...).)))))))))....)))).)))))............ (-35.80)
70	13471_13570		UUUGCGGUGUAAGUGCAGCCCGUCUUACACCGUGCGGCACAGGCACUAGUACUGAUGUCGUAUACAGGGCUUUUGACAUCUACAAUGAUAAAGUAGCUG
			...((((((((((.((.....))))))))))))(((((((((((....)).))).))))))...(((.(((((...(((.....)))..)))))..))) (-29.70)
71	13615_13719		AGGACGAAGAUGACAAUUUAAUUGAUUCUUACUUUGUAGUUAAGAGACACACUUUCUCUAACUACCAACAUGAAGAAACAAUUUAUAAUUUACUUAAGGAUUGU
			............((((((((((((.(((((.....(((((((.((((.......))))))))))).......))))).)))))..............))))))) (-18.13)
72	14181_14284		ACCAGGGCUUUAACUGCAGAGUCACAUGUUGACACUGACUUAACAAAGCCUUACAUUAAGUGGGAUUUGUUAAAAUAUGACUUCACGGAAGAGAGGUUAAAAC
			..(((........)))(((.((((.....)))).)))..((((((((..(((((.....))))).))))))))....(((((((.(....).))))))).... (-26.80)
73	14361_14461		CUGCAUUGUGCAAACUUUAAUGUUUUAUUCUCUACAGUGUUCCCACCUACAAGUUUUGGACCACUAGUGAGAAAAAUAUUUGUUGAUGGUGUUCCAUUUG
			..((((..(.(((.....((((((((..((((.((((((.(((.((......))...))).)))).))))))))))))))..))))..))))........ (-21.00)
74	14387_14486		AUUCUCUACAGUGUUCCCACCUACAAGUUUUGGACCACUAGUGAGAAAAAUAUUUGUUGAUGGUGUUCCAUUUGUAGUUUCAACUGGAUACCACUUCAG
			.(((((.((((((.(((.((......))...))).)))).)))))))..........(((((((((.(((.(((......))).)))))))))..))). (-25.20)
75	14412_14516		AGUUUUGGACCACUAGUGAGAAAAAUAUUUGUUGAUGGUGUUCCAUUUGUAGUUUCAACUGGAUACCACUUCAGAGAGCUAGGUGUUGUACAUAAUCAGGAUGU
			.(((((((....(((((..........((((..(.((((((.(((.(((......))).))))))))))..))))..)))))(((.....)))..))))))).. (-20.70)
76	14696_14806		CUAUGACUUUGCUGUGUCUAAGGGUUUCUUUAAGGAAGGAAGUUCUGUUGAAUUAAAACACUUCUUCUUUGCUCAGGAUGGUAAUGCUGCUAUCAGCGAUUAUGACUACU
			.(((((..((((((......((.(((((((..((.(((((((...((((.......))))...))))))).)).))))....))).)).....)))))))))))...... (-22.00)
77	14803_14908		ACUAUCGUUAUAAUCUACCAACAAUGUGUGAUAUCAGACAACUACUAUUUGUAGUUGAAGUUGUUGAUAAGUACUUUGAUUGUUACGAUGGUGGCUGUAUUAAUG
			((((((((.((((((((((((((((...((....))..(((((((.....)))))))..)))))))....)))....)))))).))))))))............. (-27.80)
78	14856_14957		GUUGAAGUUGUUGAUAAGUACUUUGAUUGUUACGAUGGUGGCUGUAUUAAUGCUAACCAAGUCAUCGUCAACAACCUAGACAAAUCAGCUGGUUUUCCAUU
			(..(((.(.((((((..((.((..(.(((((..((((((((((...(((....)))...))))))))))))))))..))))..)))))).).)))..)... (-23.90)
79	15433_15539		AAAUGGUCAUGUGUGGCGGUUCACUAUAUGUUAAACCAGGUGGAACCUCAUCAGGAGAUGCCACAACUGCUUAUGCUAAUAGUGUUUUUAACAUUUGUCAAGCUGU
			...(((((((((((((....)))).)))))....)))).((((...(((.....)))...)))).((.((((..((....(((((.....))))).)).)))).)) (-22.00)
80	15634_15740		AUAGAAAUAGAGAUGUUGACACAGACUUUGUGAAUGAGUUUUACGCAUAUUUGCGUAAACAUUUCUCAAUGAUGAUACUCUCUGACGAUGCUGUUGUGUGUUUCAA
			.........((((..(..((((((...((((.(..((((.(((((((....))))))).((((.......))))..))))..).))))..))).))))..)))).. (-25.10)
81	16092_16192		UUACAAUACAUAAGAAAGCUACAUGAUGAGUUAACAGGACACAUGUUAGACAUGUAUUCUGUUAUGCUUACUAAUGAUAACACUUCAAGGUAUUGGGAAC
			...((((((....(((.(.(((((..(((((((((((((.(((((.....))))).)))))))).)))))...))).)).)..)))...))))))..... (-24.50)
82	16134_16234		AUGUUAGACAUGUAUUCUGUUAUGCUUACUAAUGAUAACACUUCAAGGUAUUGGGAACCUGAGUUUUAUGAGGCUAUGUACACACCGCAUACAGUCUUAC
			..((.((((.(((((.(.((..(((.......(.((((.((((..((((.......)))))))).)))).)......)))...)).).))))))))).)) (-16.42)
83	16428_16547		UUAGGAGGUAUGAGCUAUUAUUGUAAAUCACAUAAACCACCCAUUAGUUUUCCAUUGUGUGCUAAUGGACAAGUUUUUGGUUUAUAUAAAAAUACAUGUGUUGGUAGCGAUAAUGUUAC
			............(((.((((((((..((((((((......((((((((............))))))))....(((((((.......)))))))...)))).)))).))))))))))).. (-21.90)
84	16617_16735		GAAAGACUCAAGCUUUUUGCAGCAGAAACGCUCAAAGCUACUGAGGAGACAUUUAAACUGUCUUAUGGUAUUGCUACUGUACGUGAAGUGCUGUCUGACAGAGAAUUACAUCUUUCAU
			(((((((((((((((..((.(((......))))))))))..))))............(((((..((((((((..(((.....))).))))))))..))))).........)))))).. (-31.80)
85	16664_16772		GACAUUUAAACUGUCUUAUGGUAUUGCUACUGUACGUGAAGUGCUGUCUGACAGAGAAUUACAUCUUUCAUGGGAAGUUGGUAAACCUAGACCACCACUUAACCGAAA
			..........(((((..((((((((..(((.....))).))))))))..))))).(((........)))..((.((((((((........))))..))))..)).... (-22.10)
86	16740_16850		GUUGGUAAACCUAGACCACCACUUAACCGAAAUUAUGUCUUUACUGGUUAUCGUGUAACUAAAAACAGUAAAGUACAAAUAGGAGAGUACACCUUUGAAAAAGGUGACUA
			(.((((........)))).)......((...(((.(((((((((((...................)))))))).)))))).))..(((.((((((.....))))))))). (-23.41)
87	17119_17216		UAGCUCUCUACUACCCUUCUGCUCGCAUAGUGUAUACAGCUUGCUCUCAUGCCGCUGUUGAUGCACUAUGUGAGAAGGCAUUAAAAUAUUUGCCUAU
			.....................(((((((((((((((((((..((......)).)))))..)))))))))))))).(((((..........))))).. (-34.70)
88	17224_17318		GUAGUAGAAUUAUACCUGCACGUGCUCGUGUAGAGUGUUUUGAUAAAUUCAAAGUGAAUUCAACAUUAGAACAGUAUGUCUUUUGUACUGUAAA
			...((.((((((((((((((((....))))))).))))(((((.....)))))...))))).))......((((((((.....))))))))... (-24.50)
89	17309_17420		UACUGUAAAUGCAUUGCCUGAGACGACAGCAGAUAUAGUUGUCUUUGAUGAAAUUUCAAUGGCCACAAAUUAUGAUUUGAGUGUUGUCAAUGCCAGAUUACGUGCUAAGCA
			(((.((((..(((((......(((((((.((((((((((((((.((((.......)))).)))....)))))).)))))..))))))))))))....)))))))....... (-22.40)
90	17559_17657		CGGCGUUGUCCUGCUGAAAUUGUUGACACUGUGAGUGCUUUGGUUUAUGAUAAUAAGCUUAAAGCACAUAAAGACAAAUCAGCUCAAUGCUUUAAAAU
			.(((((((....(((((..(((((.......((.((((((((((((((....)))))).)))))))).))..))))).))))).)))))))....... (-30.80)
91	17971_18071		GAGACCUUUAUGACAAGUUGCAAUUUACAAGUCUUGAAAUUCCACGUAGGAAUGUGGCAACUUUACAAGCUGAAAAUGUAACAGGACUCUUUAAAGAUUG
			(((.(((.........((((((.(((...((.(((((((((((((((....)))))).)).))).)))))).))).))))))))).)))........... (-21.20)
92	18554_18657		CACACUUAAAAAUCUCUCUGACAGAGUCGUAUUUGUCUUAUGGGCACAUGGCUUUGAGUUGACAUCUAUGAAGUAUUUUGUGAAAAUAGGACCUGAGCGCACC
			.............((((.....)))).(((.(..(((((((...((((..((((((((.......)).))))))....))))...)))))))..).))).... (-18.90)
93	18570_18666		UCUGACAGAGUCGUAUUUGUCUUAUGGGCACAUGGCUUUGAGUUGACAUCUAUGAAGUAUUUUGUGAAAAUAGGACCUGAGCGCACCUGUUGUCUA
			...(((((.(((((.(..(((((((...((((..((((((((.......)).))))))....))))...)))))))..).))).)))))))..... (-25.10)
94	18695_18797		UGCUUCAGACACUUAUGCCUGUUGGCAUCAUUCUAUUGGAUUUGAUUACGUCUAUAAUCCGUUUAUGAUUGAUGUUCAACAAUGGGGUUUUACAGGUAACCU
			(((((.((((.(((((...(((((((((((.((...((((((.(((...)))...)))))).....)).))))).)))))))))))))))...))))).... (-25.00)
95	18851_18951		UUGUGAUGCAAUCAUGACUAGGUGUCUAGCUGUCCACGAGUGCUUUGUUAAGCGUGUUGACUGGACUAUUGAAUAUCCUAUAAUUGGUGAUGAACUGAAG
			...........((((.(((((((((.(((..((((((((..((((....))))...)))..)))))..))).))))).......)))).))))....... (-19.11)
96	19409_19509		ACAAGUAGUGUCAGAUAUAGAUUAUGUACCACUAAAGUCUGCUACGUGUAUAACACGUUGCAAUUUAGGUGGUGCUGUCUGUAGACAUCAUGCUAAUGAG
			...(((((((((...(((((((...((((((((.((((.(((.(((((.....))))).))))))).)))))))).))))))))))))..))))...... (-37.60)
97	19468_19570		GCAAUUUAGGUGGUGCUGUCUGUAGACAUCAUGCUAAUGAGUACAGAUUGUAUCUCGAUGCUUAUAACAUGAUGAUCUCAGCUGGCUUUAGCUUGUGGGUUU
			((....(((((...((((.(((.((((((((((...((((((((((((...)))).).)))))))..))))))).)))))).))))....)))))...)).. (-27.90)
98	19490_19606		UAGACAUCAUGCUAAUGAGUACAGAUUGUAUCUCGAUGCUUAUAACAUGAUGAUCUCAGCUGGCUUUAGCUUGUGGGUUUACAAACAAUUUGAUACUUAUAACCUCUGGAACACUU
			.((((((((((...((((((((((((...)))).).)))))))..))))))).))).......((..((.((((((((...(((.....)))..)))))))).))..))....... (-23.00)
99	19627_19738		AAAAUGUGGCUUUUAAUGUUGUAAAUAAGGGACACUUUGAUGGACAACAGGGUGAAGUACCAGUUUCUAUCAUUAAUAACACUGUUUACACAAAAGUUGAUGGUGUUGAUG
			.....(((.((((((.(......).)))))).)))..(((((((.(((.((........)).))))))))))....((((((((((.((......)).))))))))))... (-25.50)
100	19671_19765		CAACAGGGUGAAGUACCAGUUUCUAUCAUUAAUAACACUGUUUACACAAAAGUUGAUGGUGUUGAUGUAGAAUUGUUUGAAAAUAAAACAACAU
			......((((...))))...(((((.(((((...((((((((.((......)).)))))))))))))))))).(((((.......))))).... (-18.20)
101	19705_19806		ACACUGUUUACACAAAAGUUGAUGGUGUUGAUGUAGAAUUGUUUGAAAAUAAAACAACAUUACCUGUUAAUGUAGCAUUUGAGCUUUGGGCUAAGCGCAAC
			((((((((.((......)).)))))))).(((((.....(((((.......)))))((((((.....)))))).)))))((.((((......)))).)).. (-17.40)
102	19745_19849		GUUUGAAAAUAAAACAACAUUACCUGUUAAUGUAGCAUUUGAGCUUUGGGCUAAGCGCAACAUUAAACCAGUACCAGAGGUGAAAAUACUCAAUAAUUUGGGUG
			((((.......))))....((((((.(((((((.((.(((.(((.....)))))).)).)))))))...........))))))...(((((((....))))))) (-21.20)
103	20311_20411		CCUUCGAACAUAUCGUUUAUGGAGAUUUUAGUCAUAGUCAGUUAGGUGGUUUACAUCUACUGAUUGGACUAGCUAAACGUUUUAAGGAAUCACCUUUUGA
			((((.((((..(((.........))).((((((.((((((((.(((((.....)))))))))))))))))))......)))).))))............. (-26.80)
104	20432_20532		GGACAGUACAGUUAAAAACUAUUUCAUAACAGAUGCGCAAACAGGUUCAUCUAAGUGUGUGUGUUCUGUUAUUGAUUUAUUACUUGAUGAUUUUGUUGAA
			.(((((....(((((....((..((((((((((.(((((.(((..(......)..))).)))))))))))).)))..))....)))))....)))))... (-21.80)
105	20452_20550		AUUUCAUAACAGAUGCGCAAACAGGUUCAUCUAAGUGUGUGUGUUCUGUUAUUGAUUUAUUACUUGAUGAUUUUGUUGAAAUAAUAAAAUCCCAAGAU
			...((((((((((.(((((.(((..(......)..))).)))))))))))).))).......((((..((((((((((...)))))))))).)))).. (-24.40)
106	20496_20598		UCUGUUAUUGAUUUAUUACUUGAUGAUUUUGUUGAAAUAAUAAAAUCCCAAGAUUUAUCUGUAGUUUCUAAGGUUGUCAAAGUGACUAUUGACUAUACAGAA
			(((((..(..((...((((((((..((((((..(((((.((((((((....)))))...))).)))))))))))..)).))))))..))..)....))))). (-21.00)
107	20983_21080		CAACUUUGAUUGGUGAUUGUGCAACUGUACAUACAGCUAAUAAAUGGGAUCUCAUUAUUAGUGAUAUGUACGACCCUAAGACUAAAAAUGUUACAAA
			.(((.((..(((((..(((.(....((((((((..((((((((.(((....)))))))))))..))))))))..).))).))))).)).)))..... (-18.50)
108	21116_21214		UUGUGGGUUUAUACAACAAAAGCUAGCUCUUGGAGGUUCCGUGGCUAUAAAGAUAACAGAACAUUCUUGGAAUGCUGAUCUUUAUAAGCUCAUGGGAC
			.((((......)))).(((.((....)).)))...(((((((((((((((((((..(((..(((((...)))))))))))))))).))).)))))))) (-27.20)
109	21134_21233		AAAGCUAGCUCUUGGAGGUUCCGUGGCUAUAAAGAUAACAGAACAUUCUUGGAAUGCUGAUCUUUAUAAGCUCAUGGGACACUUCGCAUGGUGGACAGC
			...((((.(...((((((((((((((((((((((((..(((..(((((...)))))))))))))))).))).)))))))).)))))...).))).)... (-33.80)
110	21368_21467		UCAGUUGUCUUCCUAUUCUUUAUUUGACAUGAGUAAAUUUCCCCUUAAAUUAAGGGGUACUGCUGUUAUGUCUUUAAAAGAAGGUCAAAUCAAUGAUAU
			...((((....(((..(((((....((((((((((.....(((((((...)))))))...))))..))))))....))))))))......))))..... (-23.70)
111	21411_21512		CUUAAAUUAAGGGGUACUGCUGUUAUGUCUUUAAAAGAAGGUCAAAUCAAUGAUAUGAUUUUAUCUCUUCUUAGUAAAGGUAGACUUAUAAUUAGAGAAAA
			(((.(((((..((((.(((((.((((........(((((((..((((((......))))))...).)))))).)))).))))))))).))))).))).... (-19.10)
112	21467_21568		GAUUUUAUCUCUUCUUAGUAAAGGUAGACUUAUAAUUAGAGAAAACAACAGAGUUGUUAUUUCUAGUGAUGUUCUUGUUAACAACUAAACGAACAAUGUUU
			...(((((((...........)))))))......((((((((.((((((...)))))).))))))))..(((((..(((........))))))))...... (-16.50)
113	21940_22040		GUUAUUAAAGUCUGUGAAUUUCAAUUUUGUAAUGAUCCAUUUUUGGGUGUUUAUUACCACAAAAACAACAAAAGUUGGAUGGAAAGUGAGUUCAGAGUUU
			...........((.(((((((..(((((.((........((((((((((.....)))).))))))((((....))))..)).)))))))))))).))... (-18.70)
114	22007_22105		ACAAAAGUUGGAUGGAAAGUGAGUUCAGAGUUUAUUCUAGUGCGAAUAAUUGCACUUUUGAAUAUGUCUCUCAGCCUUUUCUUAUGGACCUUGAAGGA
			.(((..(((.(..((((((.(.(((.((((..(((((.(((((((....)))))))...)))))...)))).))))))))))..).))).)))..... (-24.50)
115	22110_22211		GGGUAAUUUCAAAAAUCUUAGGGAAUUUGUGUUUAAGAAUAUUGAUGGUUAUUUUAAAAUAUAUUCUAAGCACACGCCUAUUAAUUUAGUGCGUGAUCUCC
			(((.............(((((((....(((((((.((((((........)))))).))))))))))))))..((((((((......))).)))))..))). (-20.70)
116	22244_22343		AUUUGCCAAUAGGUAUUAACAUCACUAGGUUUCAAACUUUACUUGCUUUACAUAGAAGUUAUUUGACUCCUGGUGAUUCUUCUUCAGGUUGGACAGCUG
			..((((((((..(.......(((((((((..(((((....((((.((......))))))..)))))..))))))))).......)..))))).)))... (-26.74)
117	22295_22391		AUAGAAGUUAUUUGACUCCUGGUGAUUCUUCUUCAGGUUGGACAGCUGGUGCUGCAGCUUAUUAUGUGGGUUAUCUUCAACCUAGGACUUUUCUAU
			.(((.((((....)))).)))..((....((((.((((((((((((....)))).(((((((...)))))))...))))))))))))....))... (-21.20)
118	22598_22698		GAUUUGCAUCUGUUUAUGCUUGGAACAGGAAGAGAAUCAGCAACUGUGUUGCUGAUUAUUCUGUCCUAUAUAAUUCCGCAUCAUUUUCCACUUUUAAGUG
			(((..((((......))))..((((.((((((((((((((((((...)))))))))).)))).))))......))))..)))......((((....)))) (-25.50)
119	22751_22861		CAGAUUCAUUUGUAAUUAGAGGUGAUGAAGUCAGACAAAUCGCUCCAGGGCAAACUGGAAAGAUUGCUGAUUAUAAUUAUAAAUUACCAGAUGAUUUUACAGGCUGCGUU
			.(((.((((((((((((....(((((..((((((...((((..(((((......)))))..)))).))))))...))))).))))).))))))).)))............ (-29.80)
120	22946_23048		AACCUUUUGAGAGAGAUAUUUCAACUGAAAUCUAUCAGGCCGGUAGCACACCUUGUAAUGGUGUUGAAGGUUUUAAUUGUUACUUUCCUUUACAAUCAUAUG
			......(((((((.((.....(((.((((((((.((((((((...(((.....)))..)))).)))))))))))).)))......)))))).)))....... (-18.50)
121	23010_23110		UGAAGGUUUUAAUUGUUACUUUCCUUUACAAUCAUAUGGUUUCCAACCCACUAAUGGUGUUGGUUACCAACCAUACAGAGUAGUAGUACUUUCUUUUGAA
			.((((((....(((((((((((............(((((((.((((((((....))).))))).....))))))).)))))))))))))))))....... (-22.22)
122	23520_23614		UGAACAUGUCAACAACUCAUAUGAGUGUGACAUACCCAUUGGUGCAGGUAUAUGCGCUAGUUAUCAGACUCAGACUAAUUCUCCUCGGCGGGCA
			.....((((((...((((....)))).)))))).(((.((((((((......))))))))......((...(((.....)))..))...))).. (-24.40)
123	23584_23687		CAGACUCAGACUAAUUCUCCUCGGCGGGCACGUAGUGUAGCUAGUCAAUCCAUCAUUGCCUACACUAUGUCACUUGGUGCAGAAAAUUCAGUUGCUUACUCUA
			.(((....((((((((.((..((.((((.(((((((((((.((((.........)))).)))))))))))..)))).))..)).)))).))))......))). (-24.10)
124	23710_23798		AAUUUUACUAUUAGUGUUACCACAGAAAUUCUACCAGUGUCUAUGACCAAGACAUCAGUAGAUUGUACAAUGUACAUUUGUGGUGAUU
			...............(((((((((((...(((((..((((((.......))))))..)))))..((((...)))).))))))))))). (-26.30)
125	24261_24361		GCAAAUGGCUUAUAGGUUUAAUGGUAUUGGAGUUACACAGAAUGUUCUCUAUGAGAACCAAAAAUUGAUUGCCAACCAAUUUAAUAGUGCUAUUGGCAAA
			((.((((((((((((((....((((..((((((((........((((((...)))))).......))))).))))))))))).)))).)))))).))... (-21.46)
126	24519_24621		AGUUGAGGCUGAAGUGCAAAUUGAUAGGUUGAUCACAGGCAGACUUCAAAGUUUGCAGACAUAUGUGACUCAACAAUUAAUUAGAGCUGCAGAAAUCAGAGC
			..((((..(((.(((.(.(((((((..((((((((((.(((((((....))))))).......))))).))))).))))))).).))).)))...))))... (-30.50)
127	24658_24751		GUACUUGGACAAUCAAAAAGAGUUGAUUUUUGUGGAAAGGGCUAUCAUCUUAUGUCCUUCCCUCAGUCAGCACCUCAUGGUGUAGUCUUCUUG
			......((((.(((((......)))))..(((.((.((((((...........)))))).)).)))...(((((....))))).))))..... (-22.40)
128	24922_25011		UUUGUGUCUGGUAACUGUGAUGUUGUAAUAGGAAUUGUCAACAACACAGUUUAUGAUCCUUUGCAACCUGAAUUAGACUCAUUCAAGGA
			...(..((....(((((((.(((((((((....)))).))))).)))))))...))..).......(((((((.......)))).))). (-20.40)
129	25159_25255		CUCCAAGAACUUGGAAAGUAUGAGCAGUAUAUAAAAUGGCCAUGGUACAUUUGGCUAGGUUUUAUAGCUGGCUUGAUUGCCAUAGUAAUGGUGACA
			.(((((....)))))......(((((((.(((((((((((((.........)))))..))))))))))).))))..(..((((....))))..).. (-26.80)
130	25196_25298		GGCCAUGGUACAUUUGGCUAGGUUUUAUAGCUGGCUUGAUUGCCAUAGUAAUGGUGACAAUUAUGCUUUGCUGUAUGACCAGUUGCUGUAGUUGUCUCAAGG
			.((.((((((.(((.((((((.(.....).)))))).))))))))).))..(((.(((((((((((...((((......)))).)).))))))))))))... (-32.80)
131	25196_25298		GGCCAUGGUACAUUUGGCUAGGUUUUAUAGCUGGCUUGAUUGCCAUAGUAAUGGUGACAAUUAUGCUUUGCUGUAUGACCAGUUGCUGUAGUUGUCUCAAGG
			.((.((((((.(((.((((((.(.....).)))))).))))))))).))..(((.(((((((((((...((((......)))).)).))))))))))))... (-32.80)
132	25583_25702		CCUCAAAAAGAGAUGGCAACUAGCACUCUCCAAGGGUGUUCACUUUGUUUGCAACUUGCUGUUGUUGUUUGUAACAGUUUACUCACACCUUUUGCUCGUUGCUGCUGGCCUUGAAGCCC
			.(((.....)))..((((((.((((......((((((((.....(((((.(((((........)))))....))))).......)))))))))))).))))))...(((......))). (-32.70)
133	25947_26047		AUUGGUGGUUAUACUGAAAAAUGGGAAUCUGGAGUAAAAGACUGUGUUGUAUUACACAGUUACUUCACUUCAGACUAUUACCAGCUGUACUCAACUCAAU
			(((((((..(((((((...(((((...((((((((((..((((((((......))))))))..)).)))))))))))))..))).))))..).)).)))) (-27.30)
134	26046_26148		UUGAGUACAGACACUGGUGUUGAACAUGUUACCUUCUUCAUCUACAAUAAAAUUGUUGAUGAGCCUGAAGAACAUGUCCAAAUUCACACAAUCGACGGUUCA
			....((...((...((((((((.(((((((..((((((((((.(((((...))))).))))))...))))))))))).)))...))).)).)).))...... (-21.90)
135	26236_26330		ACGAACUUAUGUACUCAUUCGUUUCGGAAGAGACAGGUACGUUAAUAGUUAAUAGCGUACUUCUUUUUCUUGCUUUCGUGGUAUUCUUGCUAGU
			..((((..(((....)))..)))).((((((((..(((((((((........))))))))))))))))).........(((((....))))).. (-21.80)
136	26744_26860		UGGAUCACCGGUGGAAUUGCUAUCGCAAUGGCUUGUCUUGUAGGCUUGAUGUGGCUCAGCUACUUCAUUGCUUCUUUCAGACUGUUUGCGCGUACGCGUUCCAUGUGGUCAUUCAA
			(((((.(((((((((((.((((((((((..((..((((.(.((((.(((.(((((...))))).)))..)))))....)))).))))))).))).))))))))).)))).))))). (-38.20)
137	27003_27114		UCAAGGACCUGCCUAAAGAAAUCACUGUUGCUACAUCACGAACGCUUUCUUAUUACAAAUUGGGAGCUUCGCAGCGUGUAGCAGGUGACUCAGGUUUUGCUGCAUACAGUC
			...((((((((.....((...(((((..((((((((..((((.(((..(............)..)))))))....)))))))))))))))))))))))((((....)))). (-31.80)
138	27387_27481		ACGAACAUGAAAAUUAUUCUUUUCUUGGCACUGAUAACACUCGCUACUUGUGAGCUUUAUCACUACCAAGAGUGUGUUAGAGGUACAACAGUAC
			...((((((((.....)))..(((((((...((((((..(((((.....)))))..))))))...))))))).)))))....((((....)))) (-22.90)
139	27431_27528		UACUUGUGAGCUUUAUCACUACCAAGAGUGUGUUAGAGGUACAACAGUACUUUUAAAAGAACCUUGCUCUUCUGGAACAUACGAGGGCAAUUCACCA
			(((((((((......))))......)))))..((((((((((....))))))))))..(((..((((((((.((.....)).))))))))))).... (-22.50)
140	27670_27774		UUCAAGAACUUUACUCUCCAAUUUUUCUUAUUGUUGCGGCAAUAGUGUUUAUAACACUUUGCUUCACACUCAAAAGAAAGACAGAAUGAUUGAACUUUCAUUAA
			.....................((((((((.(((.((.(((((.(((((.....)))))))))).))....)))))))))))...(((((........))))).. (-18.70)
141	27980_28081		CCAUAUGUAGUUGAUGACCCGUGUCCUAUUCACUUCUAUUCUAAAUGGUAUAUUAGAGUAGGAGCUAGAAAAUCAGCACCUUUAAUUGAAUUGUGCGUGGA
			(((..(..(((((((.....((((....(((.((((((((((((........))))))))))))...))).....)))).....))).))))..)..))). (-21.90)
142	28021_28115		UAAAUGGUAUAUUAGAGUAGGAGCUAGAAAAUCAGCACCUUUAAUUGAAUUGUGCGUGGAUGAGGCUGGUUCUAAAUCACCCAUUCAGUACAUC
			...........((((...(((.(((.(.....)))).)))....))))..(((((.((((((.((.((((.....))))))))))))))))).. (-20.80)
143	28130_28221		ACAGUUUCCUGUUUACCUUUUACAAUUAAUUGCCAGGAACCUAAAUUGGGUAGUCUUGUAGUGCGUUGUUCGUUCUAUGAAGACUUUUUAG
			..((.((((((......................)))))).))....((((.((((((((((.(((.....))).)))).)))))).)))). (-18.15)
144	28150_28243		UACAAUUAAUUGCCAGGAACCUAAAUUGGGUAGUCUUGUAGUGCGUUGUUCGUUCUAUGAAGACUUUUUAGAGUAUCAUGACGUUCGUGUUGU
			.(((((....((.((.(((((((((......((((((((((.(((.....))).)))).)))))).))))).)).)).)).)).....))))) (-18.50)
145	28181_28283		AGUCUUGUAGUGCGUUGUUCGUUCUAUGAAGACUUUUUAGAGUAUCAUGACGUUCGUGUUGUUUUAGAUUUCAUCUAAACGAACAAACUAAAAUGUCUGAUA
			((((((((((.(((.....))).)))).))))))........(((((.((((((..((((..(((((((...)))))))..))))......))))))))))) (-24.90)

## Sheet: Ab initio-based prediction
			Supplementary Table 1- Predicted pri-miRNAs structures in the SARS-CoV-2 genome by the Ab-initio-based method
	Location (nucleotides)		pri-miRNA sequences and their hairpin structures (ΔG of each structure is shown in the parentheses )
1	77 -136		[-21.2] ((((...((((((((.((.((((.(((.....))).)))))).)))))))).....))))
			UUAAAAUCUGUGUGGCUGUCACUCGGCUGCAUGCUUAGUGCACUCACGCAGUAUAAUUAA
2	171-251		[-28.9] (((((...((((..(((.((((((.(((((......)))))...))))))........))).....))))......)))))
			ACUCGUCUAUCUUCUGCAGGCUGCUUACGGUUUCGUCCGUGUUGCAGCCGAUCAUCAGCACAUCUAGGUUUCGUCCGGGU
3	176-272		[-28.3] ((((((((..........(((.(((((.(..(((....((.((((.(.............).)))).))..)))..).))))).)))..))))))))
			UCUAUCUUCUGCAGGCUGCUUACGGUUUCGUCCGUGUUGCAGCCGAUCAUCAGCACAUCUAGGUUUCGUCCGGGUGUGACCGAAAGGUAAGAUGGA
4	228-348		[-33.9] (((((.........((((..(..(((((...(.(((((((.((((....(((((............)))))..........))))......))))))).).)))))..)..)))).)))))
			AGCACAUCUAGGUUUCGUCCGGGUGUGACCGAAAGGUAAGAUGGAGAGCCUUGUCCCUGGUUUCAACGAGAAAACACACGUCCAACUCAGUUUGCCUGUUUUACAGGUUCGCGACGUGCU
5	316-421		[-33.6] (((..((((..((((..((((....((((((((.(((....((((((....((...))....)))))).)))....))))))))...))))..)))).)))).)))
			CAGUUUGCCUGUUUUACAGGUUCGCGACGUGCUCGUACGUGGCUUUGGAGACUCCGUGGAGGAGGUCUUAUCAGAGGCACGUCAACAUCUUAAAGAUGGCACUUG
6	380-470		[-25.5] (((.(((...((((((..(((((.(((..(((.(.((....)).).)))...))).)))))...........))))))....)))...)))
			GGUCUUAUCAGAGGCACGUCAACAUCUUAAAGAUGGCACUUGUGGCUUAGUAGAAGUUGAAAAAGGCGUUUUGCCUCAACUUGAACAGCC
7	438-558		[-35.8] ((((....(.(((((((.(((((((.((((...(((((.((.(.......((((((.....)))))).).))..)))))...)))).))))))).......))))))).).......))))
			UGAAAAAGGCGUUUUGCCUCAACUUGAACAGCCCUAUGUGUUCAUCAAACGUUCGGAUGCUCGAACUGCACCUCAUGGUCAUGUUAUGGUUGAGCUGGUAGCAGAACUCGAAGGCAUUCA
8	506-589		[-24.9] (((((...((.((((..(((...((.(((((..((...........))..))))).))....)))...))))..))...)))))
			GCACCUCAUGGUCAUGUUAUGGUUGAGCUGGUAGCAGAACUCGAAGGCAUUCAGUACGGUCGUAGUGGUGAGACACUUGGUGU
9	527-675		[-43.6] ((...((...((((....((..(..((.(((..(((((....(.((((((((....(((((((..((((((.(...).)))))).)))))))...)))))))).)..........))))).)))..))..)..))..))))...)).))
			GUUGAGCUGGUAGCAGAACUCGAAGGCAUUCAGUACGGUCGUAGUGGUGAGACACUUGGUGUCCUUGUCCCUCAUGUGGGCGAAAUACCAGUGGCUUACCGCAAGGUUCUUCUUCGUAAGAACGGUAAUAAAGGAGCUGGUGGCCAU
10	615-757		[-45.8] (((((..(((......(((.....((((((((((..((((.......(((((.((.(((..(((((.(((...........)))...)))))...))).)).)))))...))))...)))))))))).))).)))...)))))
			CCAGUGGCUUACCGCAAGGUUCUUCUUCGUAAGAACGGUAAUAAAGGAGCUGGUGGCCAUAGUUACGGCGCCGAUCUAAAGUCAUUUGACUUAGGCGACGAGCUUGGCACUGAUCCUUAUGAAGAUUUUCAAGAAAACUGG
11	617-763		[-47.7] ((((.....(((.....((((.((((((((((..((((.......(((((.((.(((..(((((.(((...........)))...)))))...))).)).)))))...))))...))))))))))......))))...)))..))))
			AGUGGCUUACCGCAAGGUUCUUCUUCGUAAGAACGGUAAUAAAGGAGCUGGUGGCCAUAGUUACGGCGCCGAUCUAAAGUCAUUUGACUUAGGCGACGAGCUUGGCACUGAUCCUUAUGAAGAUUUUCAAGAAAACUGGAACACU
12	716-806		[-18.8] (((((..(((..(((..(((((........((.....((((..(.........)..))))..))......))))).))).)))...)))))
			GAGCUUGGCACUGAUCCUUAUGAAGAUUUUCAAGAAAACUGGAACACUAAACAUAGCAGUGGUGUUACCCGUGAACUCAUGCGUGAGCUU
13	766-832		[-20.2] (((((((...((((.(..(((.((.....(.((....)).)..))..)))..)..)))).)))))))
			ACAUAGCAGUGGUGUUACCCGUGAACUCAUGCGUGAGCUUAACGGAGGGGCAUACACUCGCUAUGU
14	791-874		[-25.4] (((((...(..((((.......((((..((((...(...(((.....))).)...))))..))))...))))..)....)))))
			ACUCAUGCGUGAGCUUAACGGAGGGGCAUACACUCGCUAUGUCGAUAACAACUUCUGUGGCCCUGAUGGCUACCCUCUUGAGU
15	830-947		[-31.7] (((((((((...((..(((.........(((........(.((((((((.((..(((..(........)..))).....)).)))))))).)..))).)))...))...)))))))))
			UGUCGAUAACAACUUCUGUGGCCCUGAUGGCUACCCUCUUGAGUGCAUUAAAGACCUUCUAGCACGUGCUGGUAAAGCUUCAUGCACUUUGUCCGAACAACUGGACUUUAUUGACA
16	857-973		[-30.7] (((((..(((((((.((((.(.(((((.....(((((..((..(((.(((((.(...).)))))...))).)).))))).))))).)..)))))))))))............)))))
			AUGGCUACCCUCUUGAGUGCAUUAAAGACCUUCUAGCACGUGCUGGUAAAGCUUCAUGCACUUUGUCCGAACAACUGGACUUUAUUGACACUAAGAGGGGUGUAUACUGCUGCCGU
17	909-988		[-21] (((((((.(..((.((........(((......(..(((((......)))))..)......))).)).)).).)))))))
			UUCAUGCACUUUGUCCGAACAACUGGACUUUAUUGACACUAAGAGGGGUGUAUACUGCUGCCGUGAACAUGAGCAUGAA
18	956-1023		[-13.9] (((.(.((..((..(((((.((...((...........))..)).)))))...))..)).)....)))
			GGUGUAUACUGCUGCCGUGAACAUGAGCAUGAAAUUGCUUGGUACACGGAACGUUCUGAAAAGAGCU
19	985-1133		[-36.9] ((((...(.((((((..(.((((..(...((((...((...(((((...((((.((.(((((.((((((...........))))))....))))).))....))))..))))).)).))))....)..)))).).)))))).)..))))
			UGAAAUUGCUUGGUACACGGAACGUUCUGAAAAGAGCUAUGAAUUGCAGACACCUUUUGAAAUUAAAUUGGCAAAGAAAUUUGACACCUUCAAUGGGGAAUGUCCAAAUUUUGUAUUUCCCUUAAAUUCCAUAAUCAAGACUAUUCA
20	1114-1173		[-10.8] ((((((((((((.((.(((((.(....).))))).))......)))))).....))))))
			UCCAUAAUCAAGACUAUUCAACCAAGGGUUGAAAAGAAAAAGCUUGAUGGCUUUAUGGG
21	1162-1300		[-39.6] ((((((((.....((((((...((((((...(((...(..((((...(((((...((.....(((.(..(....)..).)))....))...)))))...))))..)....)))...)))))).))))))..))))))))
			UGGCUUUAUGGGUAGAAUUCGAUCUGUCUAUCCAGUUGCGUCACCAAAUGAAUGCAACCAAAUGUGCCUUUCAACUCUCAUGAAGUGUGAUCAUUGUGGUGAAACUUCAUGGCAGACGGGCGAUUUUGUUAAAGCCA
22	1215-1306		[-32.2] (((((.((((..(((((.((...(.(((((((((.(.((((...)))).).))))))))).).)).)))))..))))..........)))))
			UGCAACCAAAUGUGCCUUUCAACUCUCAUGAAGUGUGAUCAUUGUGGUGAAACUUCAUGGCAGACGGGCGAUUUUGUUAAAGCCACUUGCG
23	1268-1407		[-39.4] ((..(((((.(..(((((((...(((..(((.((..(((.....(.(((...((((.....((((((....((((.....)))).)))))).))))..))).).))).)).)))..)))..)))))))..).))))).))
			UUCAUGGCAGACGGGCGAUUUUGUUAAAGCCACUUGCGAAUUUUGUGGCACUGAGAAUUUGACUAAAGAAGGUGCCACUACUUGUGGUUACUUACCCCAAAAUGCUGUUGUUAAAAUUUAUUGUCCAGCAUGUCACAA
24	1426-1567		[-44.1] (((((..(...(((.((((.((((.((..(.((((......((((.....((((((((.(.....(((..((.((...)).))..)))..).)))))))).)))).)))).).))..))))..)))).)))...)..)))))
			AGCAUAGUCUUGCCGAAUACCAUAAUGAAUCUGGCUUGAAAACCAUUCUUCGUAAGGGUGGUCGCACUAUUGCCUUUGGAGGCUGUGUGUUCUCUUAUGUUGGUUGCCAUAACAAGUGUGCCUAUUGGGUUCCACGUGCU
25	1498-1621		[-41.1] ((((((((((........((((((..((.(((((((............((((((..(((.(.(......).).)))...)))))).)))))))..)).........))))))..))))))))))
			GCCUUUGGAGGCUGUGUGUUCUCUUAUGUUGGUUGCCAUAACAAGUGUGCCUAUUGGGUUCCACGUGCUAGCGCUAACAUAGGUUGUAACCAUACAGGUGUUGUUGGAGAAGGUUCCGAAGGU
26	1572-1701		[-36.8] ((..(((.((((.((((.(((..(((((((.((((((...(((.((((((.(.......).))))))..)))..))))))............)))))))..))).))))..)))).........))).))
			CUAACAUAGGUUGUAACCAUACAGGUGUUGUUGGAGAAGGUUCCGAAGGUCUUAAUGACAACCUUCUUGAAAUACUCCAAAAAGAGAAAGUCAACAUCAAUAUUGUUGGUGACUUUAAACUUAAUGAAG
27	1663-1771		[-19.4] ((((..(((.....(((.((.((((..((.(..(.(((((.....((((......)))).))))).)..).))....)))).))........)))..))).....))))
			UCAACAUCAAUAUUGUUGGUGACUUUAAACUUAAUGAAGAGAUCGCCAUUAUUUUGGCAUCUUUUUCUGCUUCCACAAGUGCUUUUGUGGAAACUGUGAAAGGUUUGG
28	1709-1771		[-20.1] (((..........(((((((.(.(.(((((((((....))))))))).).).))))))).)))
			CCAUUAUUUUGGCAUCUUUUUCUGCUUCCACAAGUGCUUUUGUGGAAACUGUGAAAGGUUUGG
29	1741-1837		[-18.7] (((.(((((((((......(((((...(.((((......((((.(.......).))))..))))....)...)))))...))))))))).....)))
			AGUGCUUUUGUGGAAACUGUGAAAGGUUUGGAUUAUAAAGCAUUCAAACAAAUUGUUGAAUCCUGUGGUAAUUUUAAAGUUACAAAAGGAAAAGCU
30	1823-1971		[-45.8] ((..(.((((.(((.....(((.((((..((((.((((((..........(((((.((((((((((..((((....)))).)))))..))))).)))))....)))))).))))...)))).)))......))).....)))).)..))
			ACAAAAGGAAAAGCUAAAAAAGGUGCCUGGAAUAUUGGUGAACAGAAAUCAAUACUGAGUCCUCUUUAUGCAUUUGCAUCAGAGGCUGCUCGUGUUGUACGAUCAAUUUUCUCCCGCACUCUUGAAACUGCUCAAAAUUCUGUGCGU
31	1848-1985		[-38.3] (((.((((((((.....((((((.(......(((((....((((.(....(((...(((((.((.(((........))).))..)))))...)))..).))))...))))).).)))))).))))))))......)))
			GCCUGGAAUAUUGGUGAACAGAAAUCAAUACUGAGUCCUCUUUAUGCAUUUGCAUCAGAGGCUGCUCGUGUUGUACGAUCAAUUUUCUCCCGCACUCUUGAAACUGCUCAAAAUUCUGUGCGUGUUUUACAGAAGGC
32	1922-2042		[-29.8] ((..((((((..((((.........((((...((((..((((((.(..(((((.((.((........)).))..)))))..)..))))))...)))).))))..))))...))))))..))
			UACGAUCAAUUUUCUCCCGCACUCUUGAAACUGCUCAAAAUUCUGUGCGUGUUUUACAGAAGGCCGCUAUAACAAUACUAGAUGGAAUUUCACAGUAUUCACUGAGACUCAUUGAUGCUA
33	2022-2128		[-29.6] (((((.((.(.(((((.((...........((((((.((..(((((...(((((...)))))..)))))...))..))))))..))...))))).)...)).)))))
			CACUGAGACUCAUUGAUGCUAUGAUGUUCACAUCUGAUUUGGCUACUAACAAUCUAGUUGUAAUGGCCUACAUUACAGGUGGUGUUGUUCAGUUGACUUCGCAGUG
34	2031-2159		[-33.9] ((((.(.(((((..((((((....(((..((..(((...((((((.((.((((((((.....)))))))).))..)))))).))).)).....))).........))))))...)))))....).))))
			UCAUUGAUGCUAUGAUGUUCACAUCUGAUUUGGCUACUAACAAUCUAGUUGUAAUGGCCUACAUUACAGGUGGUGUUGUUCAGUUGACUUCGCAGUGGCUAACUAACAUCUUUGGCACUGUUUAUGA
35	2072-2183		[-29.6] (((((.((..((..(((..(.(((.((((..(((((((.(.(((..(((....)))..))).).))))))).......))))..)))...)..))).)).....)).)))))
			CAAUCUAGUUGUAAUGGCCUACAUUACAGGUGGUGUUGUUCAGUUGACUUCGCAGUGGCUAACUAACAUCUUUGGCACUGUUUAUGAAAAACUCAAACCCGUCCUUGAUUG
36	2088-2185		[-24.5] ((((.((..((.(((.(.(((.((((.........((((((...................))))))...)))).))).)..))).))...))..))))
			GCCUACAUUACAGGUGGUGUUGUUCAGUUGACUUCGCAGUGGCUAACUAACAUCUUUGGCACUGUUUAUGAAAAACUCAAACCCGUCCUUGAUUGGC
37	2122-2261		[-48.7] (((((...(.(((.(((((..(((...(((((((.(((.((((((..(((..(((((....(((((......)))))..))))).)))...)))))).))).)))))))...)))..)))))...)))...)...)))))
			CGCAGUGGCUAACUAACAUCUUUGGCACUGUUUAUGAAAAACUCAAACCCGUCCUUGAUUGGCUUGAAGAGAAGUUUAAGGAAGGUGUAGAGUUUCUUAGAGACGGUUGGGAAAUUGUUAAAUUUAUCUCAACCUGUG
38	2219-2336		[-33.5] ((((((((..(((..(((.............((((..(((.(((..((((.(.(((((....)))))..).))))....))).)))........))))...))).)))..))))))))
			CUUAGAGACGGUUGGGAAAUUGUUAAAUUUAUCUCAACCUGUGCUUGUGAAAUUGUCGGUGGACAAAUUGUCACCUGUGCAAAGGAAAUUAAGGAGAGUGUUCAGACAUUCUUUAAG
39	2281-2428		[-35.2] (((((((..(((((.((...((((...(((((...(((..((((..((..(.(.(((.......(((((.(....).)))))..))).)....)..))..))))....)))...)))))..))))..))....)))))...)))))))
			GACAAAUUGUCACCUGUGCAAAGGAAAUUAAGGAGAGUGUUCAGACAUUCUUUAAGCUUGUAAAUAAAUUUUUGGCUUUGUGUGCUGACUCUAUCAUUAUUGGUGGAGCUAAACUUAAAGCCUUGAAUUUAGGUGAAACAUUUGUC
40	2349-2465		[-28.8] ((((...(((((.(((((.(.((((.(.......((((..(.((((..(...(((..........)))...)..)))).)...)))).).)))).).))))).))))).....))))
			AUUUUUGGCUUUGUGUGCUGACUCUAUCAUUAUUGGUGGAGCUAAACUUAAAGCCUUGAAUUUAGGUGAAACAUUUGUCACGCACUCAAAGGGAUUGUACAGAAAGUGUGUUAAAU
41	2416-2490		[-13.3] ((((......((((....(((....(((((..(((.(...).)))..))))).))).......))))....))))
			UGAAACAUUUGUCACGCACUCAAAGGGAUUGUACAGAAAGUGUGUUAAAUCCAGAGAAGAAACUGGCCUACUCA
42	2512-2588		[-17.7] ((((((((...((.....((((...((((((.(((....)))........))))))..))))..))...))))))))
			AAAUUAUCUUCUUAGAGGGAGAAACACUUCCCACAGAAGUGUUAACAGAGGAAGUUGUCUUGAAAACUGGUGAUUU
43	2547-2680		[-37] ((..((...((((....(((((...(((.(((((((((.....((((((.(.((.((((...((.....))..)))).....)).).))))))...)))))))))....)))..))))).))))...))...))
			GAAGUGUUAACAGAGGAAGUUGUCUUGAAAACUGGUGAUUUACAACCAUUAGAACAACCUACUAGUGAAGCUGUUGAAGCUCCAUUGGUUGGUACACCAGUUUGUAUUAACGGGCUUAUGUUGCUCGAAAUC
44	2566 2686		[-30.7] ((.((.((((.(((.(((....(((((.(....(....(((.(((((((.(((........))).))))))).))).)....).))))).......)))...)))..)))).)).....))
			GUUGUCUUGAAAACUGGUGAUUUACAACCAUUAGAACAACCUACUAGUGAAGCUGUUGAAGCUCCAUUGGUUGGUACACCAGUUUGUAUUAACGGGCUUAUGUUGCUCGAAAUCAAAGAC
45	2632 2735		[-24.1] ((((.(((....((((...((((.....((((....((.(((.....((.........))..))).))...)))).))))..........))))..))).))))
			AUUGGUUGGUACACCAGUUUGUAUUAACGGGCUUAUGUUGCUCGAAAUCAAAGACACAGAAAAGUACUGUGCCCUUGCACCUAAUAUGAUGGUAACAAACAAU
46	2678 2795		[-34.7] ((((.((.(((..((((((.(((.((....((((((...(.(((..((.(............).))..))).)...))))))....))...))).)))))).)))......)).))))
			AUCAAAGACACAGAAAAGUACUGUGCCCUUGCACCUAAUAUGAUGGUAACAAACAAUACCUUCACACUCAAAGGCGGUGCACCAACAAAGGUUACUUUUGGUGAUGACACUGUGAU
47	2739 2822		[-26.9] (((((((((...(((..(((((.........(((((.....(((....))).)))))....)))))..)))....)))))))))
			UUCACACUCAAAGGCGGUGCACCAACAAAGGUUACUUUUGGUGAUGACACUGUGAUAGAAGUGCAAGGUUACAAGAGUGUGAA
48	2832 2972		[-49.9] (((..((.((((....(.(((..((((((..(.((((...((..((((((.((((((.((((((((.(((....)))...)))))))).))))))...)))))).))..)))).).)))))).))).)..)))).)).)))
			UGAACUUGAUGAAAGGAUUGAUAAAGUACUUAAUGAGAAGUGCUCUGCCUAUACAGUUGAACUCGGUACAGAAGUAAAUGAGUUCGCCUGUGUUGUGGCAGAUGCUGUCAUAAAAACUUUGCAACCAGUAUCUGAAUUA
49	2911 3028		[-33.9] ((((((......(((.((((((..(((((.((((..(((...((...(((((...((.(.....).))...))))).))....)))..))))....))))).))))))))).))))))
			AUGAGUUCGCCUGUGUUGUGGCAGAUGCUGUCAUAAAAACUUUGCAACCAGUAUCUGAAUUACUUACACCACUGGGCAUUGAUUUAGAUGAGUGGAGUAUGGCUACAUACUACUUAU
50	2985 3075		[-21.9] (((((......((.(((.(((((((.........((..(((((((.((....)).))))))).))......))))))).))).)).)))))
			GGGCAUUGAUUUAGAUGAGUGGAGUAUGGCUACAUACUACUUAUUUGAUGAGUCUGGUGAGUUUAAAUUGGCUUCACAUAUGUAUUGUUC
51	3022 3154		[-41.4] (((((((....(((((.((((...(((.....(..(((((((....((((.((((((....((((.....))))..))))))...))))..)))))))..)..)))......))))...)))))..)))))))
			UACUUAUUUGAUGAGUCUGGUGAGUUUAAAUUGGCUUCACAUAUGUAUUGUUCUUUCUACCCUCCAGAUGAGGAUGAAGAAGAAGGUGAUUGUGAAGAAGAAGAGUUUGAGCCAUCAACUCAAUAUGAGUA
52	3150 3214		[-20] (((((.((((((......(((..((((((.....)))))).)))..))))))........)))))
			GAGUAUGGUACUGAAGAUGAUUACCAAGGUAAACCUUUGGAAUUUGGUGCCACUUCUGCUGCUC
53	3158 3293		[-43.7] (((((..(.((.(.(((((.(((.....((((.(((.(...(((.(((((..((((((((........))))))))...)))))...)))...).))).....))))...)))..))))).).))...)..)))))
			UACUGAAGAUGAUUACCAAGGUAAACCUUUGGAAUUUGGUGCCACUUCUGCUGCUCUUCAACCUGAAGAAGAGCAAGAAGAAGAUUGGUUAGAUGAUGAUAGUCAACAAACUGUUGGUCAACAAGACGGCAGUG
54	3231 3327		[-25.7] (((((..(((.(.(((((...((((....(((......(((((((.(......).)))))))...))).))))...))))).).))).....)))))
			GCAAGAAGAAGAUUGGUUAGAUGAUGAUAGUCAACAAACUGUUGGUCAACAAGACGGCAGUGAGGACAAUCAGACAACUACUAUUCAAACAAUUGU
55	3296 3380		[-22.6] ((.(.((.(((((((.(((((.......(.((((((((....)))))))).)..)))))..........)))))))..)).).))
			GACAAUCAGACAACUACUAUUCAAACAAUUGUUGAGGUUCAACCUCAAUUAGAGAUGGAACUUACACCAGUUGUUCAGACUAUU
56	3360 3501		[-32.4] (((...(((((...((((((.....((..(.((((((.(((((.........(((....(((((((.(.((((...)))).).)))))))..))).)))))......)))))).).)).))))))......)))))...)))
			ACACCAGUUGUUCAGACUAUUGAAGUGAAUAGUUUUAGUGGUUAUUUAAAACUUACUGACAAUGUAUACAUUAAAAAUGCAGACAUUGUGGAAGAAGCUAAAAAGGUAAAACCAACAGUGGUUGUUAAUGCAGCCAAUGU
57	3479 3603		[-36.2] ((((((.(((....(((..((((...(.(((..(((((......(((((....((((((....))))))...)))))...)))))...........))).)...)))).)))..)))..))))))
			GUGGUUGUUAAUGCAGCCAAUGUUUACCUUAAACAUGGAGGAGGUGUUGCAGGAGCCUUAAAUAAGGCUACUAACAAUGCCAUGCAAGUUGAAUCUGAUGAUUACAUAGCUACUAAUGGACCAC
58	3563 3647		[-27.7] (((((((((.((((.(((..((((((.(........(((((((.....))))))).).)))))).)))..)))).)))).)))))
			GCAAGUUGAAUCUGAUGAUUACAUAGCUACUAAUGGACCACUUAAAGUGGGUGGUAGUUGUGUUUUAAGCGGACACAAUCUUGC
59	3602 3744		[-39] ((((...(((..((((.(...((.((.((((((.......(((((..((..(.(((((((.(((((.((.......)).)))))......))))))).)....))..))))).)))))).))..))..).)))).))).))))
			ACUUAAAGUGGGUGGUAGUUGUGUUUUAAGCGGACACAAUCUUGCUAAACACUGUCUUCAUGUUGUCGGCCCAAAUGUUAACAAAGGUGAAGACAUUCAACUUCUUAAGAGUGCUUAUGAAAAUUUUAAUCAGCACGAAGU
60	3733 3787		[-17.9] (((((((.(((...((((.((..............)).))))..))).)))))))
			UCAGCACGAAGUUCUACUUGCACCAUUAUUAUCAGCUGGUAUUUUUGGUGCUGA
61	3740 3888		[-30.8] ((((((..(...(((...((.....(((...((.(((((((..(((((...((.(((...........(((((((.(((...))).))))))).))).)).))))).........))))))).))..))).))...))).)..))))))
			GAAGUUCUACUUGCACCAUUAUUAUCAGCUGGUAUUUUUGGUGCUGACCCUAUACAUUCUUUAAGAGUUUGUGUAGAUACUGUUCGCACAAAUGUCUACUUAGCUGUCUUUGAUAAAAAUCUCUAUGACAAACUUGUUUCAAGCUUU
62	3790 3892		[-21.3] (((.(.(..(((.(.((((((((.((((.(.((((.(((.................)))....))))....).))))..)))))))).)...))).).).)))
			CUAUACAUUCUUUAAGAGUUUGUGUAGAUACUGUUCGCACAAAUGUCUACUUAGCUGUCUUUGAUAAAAAUCUCUAUGACAAACUUGUUUCAAGCUUUUUGG
63	3823 3970		[-40.2] ((((....((.((....(((((((.((((((.....((((((..(((..(((((((((...((((((........))))))....)))))))))..........)))..))))))..))))))...))))))).)).)).....))))
			UUCGCACAAAUGUCUACUUAGCUGUCUUUGAUAAAAAUCUCUAUGACAAACUUGUUUCAAGCUUUUUGGAAAUGAAGAGUGAAAAGCAAGUUGAACAAAAGAUCGCUGAGAUUCCUAAAGAGGAAGUUAAGCCAUUUAUAACUGAA
64	3984 4042		[-12.7] ((((.(((...((.(((((.((((......))))...))))).)).....)))..))))
			GUUGAACAGAGAAAACAAGAUGAUAAGAAAAUCAAAGCUUGUGUUGAAGAAGUUACAAC
65	3984 4101		[-20.8] (((((...(..((.(.(((.(((((((...........(((((..(((..((((.(..(.(....).)..).))))...)))..)))))....))))))).))).).))..).)))))
			GUUGAACAGAGAAAACAAGAUGAUAAGAAAAUCAAAGCUUGUGUUGAAGAAGUUACAACAACUCUGGAAGAAACUAAGUUCCUCACAGAAAACUUGUUACUUUAUAUUGACAUUAAU
66	4061 4171		[-29] (((..((...(((((...(((((..(..((((((((..(.(((((......(((...)))..))))).)..))))))))..).)))))....)))))...))......)))
			AGUUCCUCACAGAAAACUUGUUACUUUAUAUUGACAUUAAUGGCAAUCUUCAUCCAGAUUCUGCCACUCUUGUUAGUGACAUUGACAUCACUUUCUUAAAGAAAGAUGCU
67	4168 4248		[-25.5] (((((((..(.(((((((((.(......(((.(..(((......)))..).))).).)))))))))....)..))).))))
			UGCUCCAUAUAUAGUGGGUGAUGUUGUUCAAGAGGGUGUUUUAACUGCUGUGGUUAUACCUACUAAAAAGGCUGGUGGCA
68	4219 4306		[-31.1] (((((((((.......((.(.(((.(((((((..(...(..(((......)))..)...)..))))))).))).).)).)))))))))
			UGGUUAUACCUACUAAAAAGGCUGGUGGCACUACUGAAAUGCUAGCGAAAGCUUUGAGAAAAGUGCCAACAGACAAUUAUAUAACCA
69	4245 4381		[-31.4] ((((((..((..((....((((...(((((....(.((((..(((.....(((....((((.(((....)))....))))..)))..))).)))).)....)))))........))))......)).))..))))))
			GGCACUACUGAAAUGCUAGCGAAAGCUUUGAGAAAAGUGCCAACAGACAAUUAUAUAACCACUUACCCGGGUCAGGGUUUAAAUGGUUACACUGUAGAGGAGGCAAAGACAGUGCUUAAAAAGUGUAAAAGUGCC
70	4314 4391		[-21.2] ((((.(((((.(.......(((((((.(.....(((((.......)))))..).)))))))..).)))))....))))
			GGGUCAGGGUUUAAAUGGUUACACUGUAGAGGAGGCAAAGACAGUGCUUAAAAAGUGUAAAAGUGCCUUUUACAUUC
71	4347 4463		[-25.2] (((((.......(((..(..(((...((.(((.((....(..((((..(.(((..(((....)))..))).)..))))..)...)).))).)).)))....)..))).....)))))
			AGGCAAAGACAGUGCUUAAAAAGUGUAAAAGUGCCUUUUACAUUCUACCAUCUAUUAUCUCUAAUGAGAAGCAAGAAAUUCUUGGAACUGUUUCUUGGAAUUUGCGAGAAAUGCUU
72	4369 4467		[-22.1] ((((((......(((.((.((((((...((((...((.(((..(.....)..))).))...)))).........)))))).)).)))......))))))
			GUGUAAAAGUGCCUUUUACAUUCUACCAUCUAUUAUCUCUAAUGAGAAGCAAGAAAUUCUUGGAACUGUUUCUUGGAAUUUGCGAGAAAUGCUUGCAC
73	4402 4478		[-20.5] ((.(((...(((....(((((.(.((((((.(...((((....)))).).)))))).).))))).)))...))).))
			UUAUCUCUAAUGAGAAGCAAGAAAUUCUUGGAACUGUUUCUUGGAAUUUGCGAGAAAUGCUUGCACAUGCAGAAGA
74	4489 4557		[-17.7] (((((((((..((((((((....(.((((....)))).).))))))))............)))))))))
			UUAAUGCCUGUCUGUGUGGAAACUAAAGCCAUAGUUUCAACUAUACAGCGUAAAUAUAAGGGUAUUAA
75	4502 4605		[-24.2] ((((((((..(..(((..((...((((((((((...(((...((..(...)..))...)))......))))))))))...))..)))..)......))))))))
			GUGUGGAAACUAAAGCCAUAGUUUCAACUAUACAGCGUAAAUAUAAGGGUAUUAAAAUACAAGAGGGUGUGGUUGAUUAUGGUGCUAGAUUUUACUUUUACAC
76	4546 4680		[-31.3] ((((.((((((....(((((((.((..(((((.(...((((.(.(((...((..(((((..............))))).)).....))).)..)))).).)))))...))....)))))))..))))))..))))
			UAAGGGUAUUAAAAUACAAGAGGGUGUGGUUGAUUAUGGUGCUAGAUUUUACUUUUACACCAGUAAAACAACUGUAGCGUCACUUAUCAACACACUUAACGAUCUAAAUGAAACUCUUGUUACAAUGCCACUUG
77	4647 4733		[-20.9] (((((..(((..(((...((..(..(.(((.(.(((((.((...))..))))).)....)))..)..)..))..))).))).)))))
			GAUCUAAAUGAAACUCUUGUUACAAUGCCACUUGGCUAUGUAACACAUGGCUUAAAUUUGGAAGAAGCUGCUCGGUAUAUGAGAUC
78	4713 4749		[-10.4] (((((..((.(...((((....)))).).)).)))))
			AGCUGCUCGGUAUAUGAGAUCUCUCAAAGUGCCAGCU
79	4723 4790		[-12.6] ((((((............(((.((((..(((.(............).)))..)))).)))..))))))
			UAUAUGAGAUCUCUCAAAGUGCCAGCUACAGUUUCUGUUUCUUCACCUGAUGCUGUUACAGCGUAUA
80	4743 4859		[-24.6] ((((((...(((.....(((((...(...((((...((.(((.((....(((.................)))..))..))).))...)))).)...)))))......))).))))))
			GCCAGCUACAGUUUCUGUUUCUUCACCUGAUGCUGUUACAGCGUAUAAUGGUUAUCUUACUUCUUCUUCUAAAACACCUGAAGAACAUUUUAUUGAAACCAUCUCACUUGCUGGU
81	4822 4943		[-29.1] (((.(..(((((((......(.((((((.((((..((.(.(((((.((((((.((((....))))))))))............))))).).))..)))).)))))).).))))))).).)))
			UGAAGAACAUUUUAUUGAAACCAUCUCACUUGCUGGUUCCUAUAAAGAUUGGUCCUAUUCUGGACAAUCUACACAACUAGGUAUAGAAUUUCUUAAGAGAGGUGAUAAAAGUGUAUAUUA
82	4902 5017		[-29.3] (((...((((..(((((((.(((((((((((...........(((((......(((.............))).)))))..))))))))))).......)))))))...)))).)))
			AGGUAUAGAAUUUCUUAAGAGAGGUGAUAAAAGUGUAUAUUACACUAGUAAUCCUACCACAUUCCACCUAGAUGGUGAAGUUAUCACCUUUGACAAUCUUAAGACACUUCUUUCU
83	4977 5050		[-19.6] (((((......(((((......(((.....((((((((((...)))))))))).)))......))))).)))))
			GUGAAGUUAUCACCUUUGACAAUCUUAAGACACUUCUUUCUUUGAGAGAAGUGAGGACUAUUAAGGUGUUUAC
84	5005 5095		[-23.2] ((((..(((...((((...(....((((.....(((.(.(((((((....))))))).).))).))))..)...))))....)))..))))
			GACACUUCUUUCUUUGAGAGAAGUGAGGACUAUUAAGGUGUUUACAACAGUAGACAACAUUAACCUCCACACGCAAGUUGUGGACAUGUC
85	5027 5103		[-17.3] (((.....((((..(.(((((((((((.((.((...........)).....))..))))))))))).).)))).)))
			GUGAGGACUAUUAAGGUGUUUACAACAGUAGACAACAUUAACCUCCACACGCAAGUUGUGGACAUGUCAAUGACAU
86	5088 5224		[-30.3] (((((((...((.(((..(((((.(..((((......((((.(.(((((.(((.(..((((.....))))..).)))...)))))...).))))..))))..)...))))).........))).))....)))))))
			GACAUGUCAAUGACAUAUGGACAACAGUUUGGUCCAACUUAUUUGGAUGGAGCUGAUGUUACUAAAAUAAAACCUCAUAAUUCACAUGAAGGUAAAACAUUUUAUGUUUUACCUAAUGAUGACACUCUACGUGUU
87	5192 5311		[-31.6] (((..((((((...((.(((.....(..(((((((.(.......(((((.(((.(.(((((.....))))).).)))...))))).).)))))))..).)))...))...)))))).)))
			UAUGUUUUACCUAAUGAUGACACUCUACGUGUUGAGGCUUUUGAGUACUACCACACAACUGAUCCUAGUUUUCUGGGUAGGUACAUGUCAGCAUUAAAUCACACUAAAAAGUGGAAAUA
88	5268 5370		[-23.1] ((((((........((((.(..(((...(((...(((((((..(((............))).....)))))))...)))...)))....).))))..))))))
			GGUAGGUACAUGUCAGCAUUAAAUCACACUAAAAAGUGGAAAUACCCACAAGUUAAUGGUUUAACUUCUAUUAAAUGGGCAGAUAACAACUGUUAUCUUGCC
89	5350 5438		[-19.4] (((((.......(((((((..(..(((..(((((.((((.(......).))))......))))).....)))..).))))))).)))))
			GAUAACAACUGUUAUCUUGCCACUGCAUUGUUAACACUCCAACAAAUAGAGUUGAAGUUUAAUCCACCUGCUCUACAAGAUGCUUAUU
90	5402 5527		[-41.6] ((((...(((((.((((((((..........((((((((((.....(((((((...((.(((...........))).))...))))))).))))))))))..)))))))).)))))......))))
			UUGAAGUUUAAUCCACCUGCUCUACAAGAUGCUUAUUACAGAGCAAGGGCUGGUGAAGCUGCUAACUUUUGUGCACUUAUCUUAGCCUACUGUAAUAAGACAGUAGGUGAGUUAGGUGAUGUUAG
91	5431 5575		[-45.6] (((..(((...(((....(((.(.((((((.(.(..((((.(((.((((((.(((.(((((((((......)))))))))))).))))))...........)))...)))).).).)))))).)..)))..))).)))....)))
			UGCUUAUUACAGAGCAAGGGCUGGUGAAGCUGCUAACUUUUGUGCACUUAUCUUAGCCUACUGUAAUAAGACAGUAGGUGAGUUAGGUGAUGUUAGAGAAACAAUGAGUUACUUGUUUCAACAUGCCAAUUUAGAUUCUUGCA
92	5540 5618		[-21.7] (((..((((((..(((..(((.((.((((((((....)))))))).))...)))..)))..........)))))).)))
			GUUACUUGUUUCAACAUGCCAAUUUAGAUUCUUGCAAAAGAGUCUUGAACGUGGUGUGUAAAACUUGUGGACAACAGC
93	5592 5664		[-26.8] (((((((......(((..(..((((((..(((.((.....)).)))....)))))).)..)))...)))))))
			GGUGUGUAAAACUUGUGGACAACAGCAGACAACCCUUAAGGGUGUAGAAGCUGUUAUGUACAUGGGCACACU
94	5620 5749		[-36.8] (((..((..((.((((((.(.((((..((((((((.((((((..((((((((.(....).)))))))).))))))........)))))))).........)))).)...))))))..)).....)).)))
			GACAACCCUUAAGGGUGUAGAAGCUGUUAUGUACAUGGGCACACUUUCUUAUGAACAAUUUAAGAAAGGUGUUCAGAUACCUUGUACGUGUGGUAAACAAGCUACAAAAUAUCUAGUACAACAGGAGUC
95	5684 5757		[-21.7] (((((((.....(((.((((((((.((((((......)))))).........))))))..)).))).)))))))
			GAAAGGUGUUCAGAUACCUUGUACGUGUGGUAAACAAGCUACAAAAUAUCUAGUACAACAGGAGUCACCUUUU
96	5733 5819		[-27.1] (((((((((...((((..(((...((((..(((.(.((((.....)))).).......))).)))).)))..))))..)))))))))
			CUAGUACAACAGGAGUCACCUUUUGUUAUGAUGUCAGCACCACCUGCUCAGUAUGAACUUAAGCAUGGUACAUUUACUUGUGCUAG
97	5794 5901		[-18.6] ((((((.((........((((((.......((((((.(((........(((((.(.(...).).))))).)))............)))))).)))))).)).))))))
			AAGCAUGGUACAUUUACUUGUGCUAGUGAGUACACUGGUAAUUACCAGUGUGGUCACUAUAAACAUAUAACUUCUAAAGAAACUUUGUAUUGCAUAGACGGUGCUU
98	5822 5901		[-13.9] ((((((.((.(((((....(((..(((...(((....)))..))).........)))....)))))..))....))))))
			GAGUACACUGGUAAUUACCAGUGUGGUCACUAUAAACAUAUAACUUCUAAAGAAACUUUGUAUUGCAUAGACGGUGCUU
99	5852 5950		[-20.7] ((.((((((.(......(((.((..(((((((((.........((.(((((......))))).))...))))))))).))...))).).))))))..))
			UAUAAACAUAUAACUUCUAAAGAAACUUUGUAUUGCAUAGACGGUGCUUUACUUACAAAGUCCUCAGAAUACAAAGGUCCUAUUACGGAUGUUUUCUA
100	5943 6023		[-12.6] (((((.((((((...((((..........((.(((.....................))).)).)))).))))))..)))))
			GUUUUCUACAAAGAAAACAGUUACACAACAACCAUAAAACCAGUUACUUAUAAAUUGGAUGGUGUUGUUUGUACAGAAAU
101	6035 6103		[-13.9] ((((....((..(((((((....(((((..(..(((...)))..)..))))).)))))))..)).))))
			UUGGACAAUUAUUAUAAGAAAGACAAUUCUUAUUUCACAGAGCAACCAAUUGAUCUUGUACCAAACCAA
102	6035 6180		[-29.1] ((((..((((((((..........((((..(((.(((((..((((.(.(((((.(((((.......................)))))..)))))........).)))).)))))..)))...))))...)))))))).....))))
			UUGGACAAUUAUUAUAAGAAAGACAAUUCUUAUUUCACAGAGCAACCAAUUGAUCUUGUACCAAACCAACCAUAUCCAAACGCAAGCUUCGAUAAUUUUAAGUUUGUAUGUGAUAAUAUCAAAUUUGCUGAUGAUUUAAACCAG
103	6062 6196		[-26.7] (((((((........((...(((((...(((.(.((.(.(((....((((..(..((((((((.((....)).)))))))).)..)))).........))).)..)).).)))...)))))...))..)))))))
			UCUUAUUUCACAGAGCAACCAAUUGAUCUUGUACCAAACCAACCAUAUCCAAACGCAAGCUUCGAUAAUUUUAAGUUUGUAUGUGAUAAUAUCAAAUUUGCUGAUGAUUUAAACCAGUUAACUGGUUAUAAGA
104	6132 6242		[-20.1] ((((((((.(.(((((((..((........(((..(((........(((.(..((.(...).))..).)))..)))....))).))..)))))))......).))))))))
			UUUAAGUUUGUAUGUGAUAAUAUCAAAUUUGCUGAUGAUUUAAACCAGUUAACUGGUUAUAAGAAACCUGCUUCAAGAGAGCUUAAAGUUACAUUUUUCCCUGACUUAAA
105	6153 6265		[-21.2] (((((....((..((.(((.....(((.......(((((.(((((....((((.(((....))).))))....)))))...)))))....)))..)))...)).))..)))))
			AUCAAAUUUGCUGAUGAUUUAAACCAGUUAACUGGUUAUAAGAAACCUGCUUCAAGAGAGCUUAAAGUUACAUUUUUCCCUGACUUAAAUGGUGAUGUGGUGGCUAUUGAU
106	6197 6335		[-44.7] (((.((((.(((.((.(.(((..((.(((...((((.(..((((((.(((...(((((((..(((.....)))..))))))).)))....)))))).).))))......))).)).))).).)).)))...)))).)))
			AACCUGCUUCAAGAGAGCUUAAAGUUACAUUUUUCCCUGACUUAAAUGGUGAUGUGGUGGCUAUUGAUUAUAAACACUACACACCCUCUUUUAAGAAAGGAGCUAAAUUGUUACAUAAACCUAUUGUUUGGCAUGUU
107	6309 6381		[-13.8] (((((.(.......(((((((.((((.......((..........)).)))).....)))))))..).)))))
			UACAUAAACCUAUUGUUUGGCAUGUUAACAAUGCAACUAAUAAAGCCACGUAUAAACCAAAUACCUGGUGUA
108	6338 6388		[-13.3] (((((......(((..((((.((((.......)))).)))).))).)))))
			CAAUGCAACUAAUAAAGCCACGUAUAAACCAAAUACCUGGUGUAUACGUUG
109	6373 6457		[-20.9] ((((........(((..(((((((.(((..((((.(.((((....)))).)..))))..))).......))))))).))).))))
			CCUGGUGUAUACGUUGUCUUUGGAGCACAAAACCAGUUGAAACAUCAAAUUCGUUUGAUGUACUGAAGUCAGAGGACGCGCAGG
110	6374 6494		[-26.9] (((((.......(((.((((((..(((..(..(((.........((...(.(((((..((.........))..))))).)....))..)))....)..)))...))))))..))).)))))
			CUGGUGUAUACGUUGUCUUUGGAGCACAAAACCAGUUGAAACAUCAAAUUCGUUUGAUGUACUGAAGUCAGAGGACGCGCAGGGAAUGGAUAAUCUUGCCUGCGAAGAUCUAAAACCAG
111	6427 6514		[-23.3] (((.((..((((...(((((((........((...(((((..((........))..)))))...))..)))))))..)))).)).)))
			UUUGAUGUACUGAAGUCAGAGGACGCGCAGGGAAUGGAUAAUCUUGCCUGCGAAGAUCUAAAACCAGUCUCUGAAGAAGUAGUGGAA
112	6494 6578		[-20.9] ((((((...((.(((((.........(((..((((...((((...))))...))))..)))...))))).....))...))))))
			GUCUCUGAAGAAGUAGUGGAAAAUCCUACCAUACAGAAAGACGUUCUUGAGUGUAAUGUGAAAACUACCGAAGUUGUAGGAGAC
113	6522 6646		[-31.6] ((((..(((...(.((.((((...((((((.(..((((((...(..((((.((.....(((....))).)).)))).)...))))))..).))))))...)))).)).)........))).))))
			CCAUACAGAAAGACGUUCUUGAGUGUAAUGUGAAAACUACCGAAGUUGUAGGAGACAUUAUACUUAAACCAGCAAAUAAUAGUUUAAAAAUUACAGAAGAGGUUGGCCACACAGAUCUAAUGG
114	6525 6657		[-28.8] ((((...(((..(((.(((...((..((((....(.(((....((((((.((((.((((.((......))...))))...)))).....))))))....))).)....)))).)).))).)))..))).))))
			UACAGAAAGACGUUCUUGAGUGUAAUGUGAAAACUACCGAAGUUGUAGGAGACAUUAUACUUAAACCAGCAAAUAAUAGUUUAAAAAUUACAGAAGAGGUUGGCCACACAGAUCUAAUGGCUGCUUAUGUA
115	6624 6770		[-35.7] (((...(((....((.(((.((((.(..((..(((((.((..((((....(...((...((((((((((..((....))..))))))))))...))...).))))...)).)))))..)).).)))).)))..))...)))...)))
			GGUUGGCCACACAGAUCUAAUGGCUGCUUAUGUAGACAAUUCUAGUCUUACUAUUAAGAAACCUAAUGAAUUAUCUAGAGUAUUAGGUUUGAAAACCCUUGCUACUCAUGGUUUAGCUGCUGUUAAUAGUGUCCCUUGGGAUACU
116	6706 6851		[-39.9] ((..((((((((.(((.(.((((.(..(((((..((((..((((((.((.(...(((((.(((.((....))..))).)))))..).)).)))))).......))))...)))))..)...)))).)...))).))))))))..))
			AUUAGGUUUGAAAACCCUUGCUACUCAUGGUUUAGCUGCUGUUAAUAGUGUCCCUUGGGAUACUAUAGCUAAUUAUGCUAAGCCUUUUCUUAACAAAGUUGUUAGUACAACUACUAACAUAGUUACACGGUGUUUAAACCGUGU
117	6797 6885		[-21] (((.((((..((..(((........(((..((((.(((((((......)))))))....)))).)))..)))...))..))))...)))
			UAACAAAGUUGUUAGUACAACUACUAACAUAGUUACACGGUGUUUAAACCGUGUUUGUACUAAUUAUAUGCCUUAUUUCUUUACUUUA
118	6821 6956		[-30.1] (((...(((((.((.(((((((.((..(.(((((((((..(((..(((.(.(((...................))).).))).......))).))))))))).).....)).)))))))..))..)))))...)))
			CUAACAUAGUUACACGGUGUUUAAACCGUGUUUGUACUAAUUAUAUGCCUUAUUUCUUUACUUUAUUGCUACAAUUGUGUACUUUUACUAGAAGUACAAAUUCUAGAAUUAAAGCAUCUAUGCCGACUACUAUAG
119	6912 7003		[-25.5] (((((......(((((((..(((.......(((((((....((((..........)))).......)))))))..))).))))))).)))))
			GAAGUACAAAUUCUAGAAUUAAAGCAUCUAUGCCGACUACUAUAGCAAAGAAUACUGUUAAGAGUGUCGGUAAAUUUUGUCUAGAGGCUUC
120	6977 7044		[-19] (((((((..(....(..(((.(((((((..........)))))))..)))..).....)..)))))))
			UGUCGGUAAAUUUUGUCUAGAGGCUUCAUUUAAUUAUUUGAAGUCACCUAAUUUUUCUAAACUGAUA
121	7021 7118		[-20.2] (((((((..(..(......(((.....((((.(((((((.(..((((....))))...).)))))))...)))).....)))...)..)..)))))))
			CACCUAAUUUUUCUAAACUGAUAAAUAUUAUAAUUUGGUUUUUACUAUUAAGUGUUUGCCUAGGUUCUUUAAUCUACUCAACCGCUGCUUUAGGUG
122	7044 7177		[-28.9] ((((((..(..((((......((((.((((.((.((((((((((.((..(((((...((.....))...))))).....)).....)))))))))).))...))))......))))..))))..)...))))))
			AAAUAUUAUAAUUUGGUUUUUACUAUUAAGUGUUUGCCUAGGUUCUUUAAUCUACUCAACCGCUGCUUUAGGUGUUUUAAUGUCUAAUUUAGGCAUGCCUUCUUACUGUACUGGUUACAGAGAAGGCUAUUU
123	7102 7218		[-26.4] (((((.(((..(((((....(((((.........(((((...(((.(.(((((.....))))).)...........)))........)))))..)))))..)))))..))).)))))
			AACCGCUGCUUUAGGUGUUUUAAUGUCUAAUUUAGGCAUGCCUUCUUACUGUACUGGUUACAGAGAAGGCUAUUUGAACUCUACUAAUGUCACUAUUGCAACCUACUGUACUGGUU
124	7151 7289		[-38.9] (((..(((((..(((((((.(.(.((((((.((((.......(((((..((((.((((......(((.....)))..))))...))))...)))))...))))...)))))).).)....)))))))...))))).)))
			UGUACUGGUUACAGAGAAGGCUAUUUGAACUCUACUAAUGUCACUAUUGCAACCUACUGUACUGGUUCUAUACCUUGUAGUGUUUGUCUUAGUGGUUUAGAUUCUUUAGACACCUAUCCUUCUUUAGAAACUAUACA
125	7278 7365		[-19.5] ((((..(((.((((..(((((((...(..((((...(((.........))).....))))..)..))))))).))))..)))..))))
			AGAAACUAUACAAAUUACCAUUUCAUCUUUUAAAUGGGAUUUAACUGCUUUUGGCUUAGUUGCAGAGUGGUUUUUGGCAUAUAUUCU
126	7370 7448		[-20] (((((.........(((((((..((.((((((.(((.((...)).)))...))))))..))..)))))))....)))))
			ACUAGGUUUUUCUAUGUACUUGGAUUGGCUGCAAUCAUGCAAUUGUUUUUCAGCUAUUUUGCAGUACAUUUUAUUAGU
127	7434 7521		[-23.5] ((((((((((.((((.((((...((((..((((.................))))...)))).))))....))))....))))))))))
			GUACAUUUUAUUAGUAAUUCUUGGCUUAUGUGGUUAAUAAUUAAUCUUGUACAAAUGGCCCCGAUUUCAGCUAUGGUUAGAAUGUAC
128	7467 7614		[-40.9] (((..((((..(((...(((.(.(((....((((.(((((.(...(((.((((((((..((((.(((((.((...)).))))).)))).....)))))))).)))...).))))).))))..)))...).))).)))..))))..)))
			GUUAAUAAUUAAUCUUGUACAAAUGGCCCCGAUUUCAGCUAUGGUUAGAAUGUACAUCUUCUUUGCAUCAUUUUAUUAUGUAUGGAAAAGUUAUGUGCAUGUUGUAGACGGUUGUAAUUCAUCAACUUGUAUGAUGUGUUACAAAC
129	7512 7647		[-37.2] (((..(((((((..(((((....(..(((((((((((.((.((..(((((....(.((((..((..........))..)))).)...)))))...)).)).)))))))))))..).)))))....))))))).)))
			UAGAAUGUACAUCUUCUUUGCAUCAUUUUAUUAUGUAUGGAAAAGUUAUGUGCAUGUUGUAGACGGUUGUAAUUCAUCAACUUGUAUGAUGUGUUACAAACGUAAUAGAGCAACAAGAGUCGAAUGUACAACUA
130	7564 7660		[-28] ((((.(((..((.(((((((.(((....((((....((.(.((((((....)))))).).))....)))).)))..))))))).))..)))..))))
			GCAUGUUGUAGACGGUUGUAAUUCAUCAACUUGUAUGAUGUGUUACAAACGUAAUAGAGCAACAAGAGUCGAAUGUACAACUAUUGUUAAUGGUGU
131	7683 7760		[-21.2] (((((.....((((.(((.....((((...(((((((....)))))))...))))........))).))))..)))))
			UGCUAAUGGAGGUAAAGGCUUUUGCAAACUACACAAUUGGAAUUGUGUUAAUUGUGAUACAUUCUGUGCUGGUAGUA
132	7736 7876		[-43.4] ((.((..((((((...(((.....(((((..(.....((((.((.(...((((((.((((.((..(((((..........)))))..)).)))).)))))).).)).)))).)..)))))..)))...))))))..)).))
			GUGAUACAUUCUGUGCUGGUAGUACAUUUAUUAGUGAUGAAGUUGCGAGAGACUUGUCACUACAGUUUAAAAGACCAAUAAAUCCUACUGACCAGUCUUCUUACAUCGUUGAUAGUGUUACAGUGAAGAAUGGUUCCAU
133	7831 7911		[-27.3] (((((..........(((((..(((((.((((((((.(((......))).)))))))).)))))......))))).)))))
			AGUCUUCUUACAUCGUUGAUAGUGUUACAGUGAAGAAUGGUUCCAUCCAUCUUUACUUUGAUAAAGCUGGUCAAAAGACU
134	7832 7921		[-28.7] (((((......((.(((((..(((((.((((((((.(((......))).)))))))).)))))......)))))..)).......)))))
			GUCUUCUUACAUCGUUGAUAGUGUUACAGUGAAGAAUGGUUCCAUCCAUCUUUACUUUGAUAAAGCUGGUCAAAAGACUUAUGAAAGAC
135	7873 8010		[-36.1] (((((.(......(((.(((((..(.(((.(((...(((((....((..(((....((((((.((.(((......))).))..))))))..)))....)).)))))...))).))).)..))))).)))..).)))))
			CCAUCCAUCUUUACUUUGAUAAAGCUGGUCAAAAGACUUAUGAAAGACAUUCUCUCUCUCAUUUUGUUAACUUAGACAACCUGAGAGCUAAUAACACUAAAGGUUCAUUGCCUAUUAAUGUUAUAGUUUUUGAUGG
136	8014 8154		[-43.5] ((((((.((.(((..(((..((((((..(((((((((.(..(((((..(((.(.((..(((.((........)).)))...)).).)))..))))).).))))))))).....)))))).)))....))).))..))))))
			AUCAAAAUGUGAAGAAUCAUCUGCAAAAUCAGCGUCUGUUUACUACAGUCAGCUUAUGUGUCAACCUAUACUGUUACUAGAUCAGGCAUUAGUGUCUGAUGUUGGUGAUAGUGCGGAAGUUGCAGUUAAAAUGUUUGAU
137	8087 8232		[-40.5] (((.((.....(((..((((((((.(((..((((((...((..((((((((...(.(((((((..((((....))))....))))))).).)))))))).)).)))))).........)))..)))))))).....))).)).)))
			GUUACUAGAUCAGGCAUUAGUGUCUGAUGUUGGUGAUAGUGCGGAAGUUGCAGUUAAAAUGUUUGAUGCUUACGUUAAUACGUUUUCAUCAACUUUUAACGUACCAAUGGAAAAACUCAAAACACUAGUUGCAACUGCAGAAGC
138	8098 8241		[-44.4] ((((...((((.((((..((((..(.(((((....((((...(((((((...((((((...((((.....))))...)))))).))))))).............)))).....))))).)..))))..)))).))))...))))
			CAGGCAUUAGUGUCUGAUGUUGGUGAUAGUGCGGAAGUUGCAGUUAAAAUGUUUGAUGCUUACGUUAAUACGUUUUCAUCAACUUUUAACGUACCAAUGGAAAAACUCAAAACACUAGUUGCAACUGCAGAAGCUGAACUUG
139	8215 8291		[-17.5] ((((((....(.(((((..(..(...(((.......((((....)))).)))..)..)..))))).)....))))))
			AGUUGCAACUGCAGAAGCUGAACUUGCAAAGAAUGUGUCCUUAGACAAUGUCUUAUCUACUUUUAUUUCAGCAGCU
140	8258 8345		[-19.8] (((((...((.(((((..((((((.((.((((.((......)).))))........)).)))))).....))))).....)).)))))
			AGACAAUGUCUUAUCUACUUUUAUUUCAGCAGCUCGGCAAGGGUUUGUUGAUUCAGAUGUAGAAACUAAAGAUGUUGUUGAAUGUCU
141	8274 8375		[-22.6] ((((((((.((((..(...(((((.(((.......((((((.......(((.......))).)))))).)))....)))))...)....)))).))))))))
			ACUUUUAUUUCAGCAGCUCGGCAAGGGUUUGUUGAUUCAGAUGUAGAAACUAAAGAUGUUGUUGAAUGUCUUAAAUUGUCACAUCAAUCUGACAUAGAAGU
142	8330 8458		[-27.2] (((..((..((.(((.(....(((((..(((((.((..((((.........(((((((((((...))))))).))))...))))..))..))))).....)))))....).))).))....))...)))
			AUGUUGUUGAAUGUCUUAAAUUGUCACAUCAAUCUGACAUAGAAGUUACUGGCGAUAGUUGUAAUAACUAUAUGCUCACCUAUAACAAAGUUGAAAACAUGACACCCCGUGACCUUGGUGCUUGUAU
143	8345 8493		[-30.4] (((..((((..(((.(((.((.(((.(.((((.((.((((.(((..((.((.....((((.(((.((.(...).)).)))...)))).......)).)).)))..)))).))...)))).).)))..))....))).))).)))).)))
			UUAAAUUGUCACAUCAAUCUGACAUAGAAGUUACUGGCGAUAGUUGUAAUAACUAUAUGCUCACCUAUAACAAAGUUGAAAACAUGACACCCCGUGACCUUGGUGCUUGUAUUGACUGUAGUGCGCGUCAUAUUAAUGCGCAGGUAG
144	8416 8516		[-25.2] ((((((.(......((((.....((.((((........((((((((.(((.....))).....)))))))).)))).)).....)))).....).))))))
			CAAAGUUGAAAACAUGACACCCCGUGACCUUGGUGCUUGUAUUGACUGUAGUGCGCGUCAUAUUAAUGCGCAGGUAGCAAAAAGUCACAACAUUGCUUUG
145	8464 8600		[-21.2] ((((.........((((..(.....(((((((..(.((.......(((.((((....((..(((.....(((.....)))..))).....))....))))..)))..)).)..)))))))....)..))))..))))
			GUAGUGCGCGUCAUAUUAAUGCGCAGGUAGCAAAAAGUCACAACAUUGCUUUGAUAUGGAACGUUAAAGAUUUCAUGUCAUUGUCUGAACAACUACGAAAACAAAUACGUAGUGCUGCUAAAAAGAAUAACUUAC
146	8552 8638		[-18.5] (((((((...........(..(((((...(((.(.......(((((((.....)))))))...).))).)))))..)...)))))))
			AACAACUACGAAAACAAAUACGUAGUGCUGCUAAAAAGAAUAACUUACCUUUUAAGUUGACAUGUGCAACUACUAGACAAGUUGUU
147	8577 8650		[-18.1] ((.(((.(...(..((((((((..((....(((((.......)))))...))..))))))))..).).))).))
			UGCUGCUAAAAAGAAUAACUUACCUUUUAAGUUGACAUGUGCAACUACUAGACAAGUUGUUAAUGUUGUAACA
148	8599 8694		[-24.3] (((......(((((((..((..((((((....((((..(((.(((((...)))))....)))..))))...))))))..)).)))))))....)))
			ACCUUUUAAGUUGACAUGUGCAACUACUAGACAAGUUGUUAAUGUUGUAACAACAAAGAUAGCACUUAAGGGUGGUAAAAUUGUUAAUAAUUGGU
149	8640 8784		[-28.5] (((((...(((.....((((.......(.(((((.......(((((((.(.((((....((((..(((..((((...))))..))).........)))).)))).....).))))))).))))).)...)))).)))...)))))
			AUGUUGUAACAACAAAGAUAGCACUUAAGGGUGGUAAAAUUGUUAAUAAUUGGUUGAAGCAGUUAAUUAAAGUUACACUUGUGUUCCUUUUUGUUGCUGCUAUUUUCUAUUUAAUAACACCUGUUCAUGUCAUGUCUAAACAU
150	8739 8851		[-28] ((((((..((.....(.(.(((((...((((.....((((.....(..(((..(((.....)))..)))..)......)))).....)))).))))).).)...)).))))))
			UGCUAUUUUCUAUUUAAUAACACCUGUUCAUGUCAUGUCUAAACAUACUGACUUUUCAAGUGAAAUCAUAGGAUACAAGGCUAUUGAUGGUGGUGUCACUCGUGACAUAGCA
151	8763 8877		[-27.5] (((.((.(.((.(((((.(.((.(((.....((.(((((..(((((..((((......))))....))))).)))))...))..))).)).).)))))...)).).))....)))
			UGUUCAUGUCAUGUCUAAACAUACUGACUUUUCAAGUGAAAUCAUAGGAUACAAGGCUAUUGAUGGUGGUGUCACUCGUGACAUAGCAUCUACAGAUACUUGUUUUGCUAACA
152	8832 8896		[-15.5] ((((((.....((..((((((..........((((.(....).))))..)))))).)).))))))
			GUGUCACUCGUGACAUAGCAUCUACAGAUACUUGUUUUGCUAACAAACAUGCUGAUUUUGACAC
153	8835 8977		[-32.6] (((((.(((((.(((((....(((...(..((((((.((...(.....((((.......(((.((((...))))..)))....)))).....)..)).))))))..).....)))..)))))..))))).........)))))
			UCACUCGUGACAUAGCAUCUACAGAUACUUGUUUUGCUAACAAACAUGCUGAUUUUGACACAUGGUUUAGCCAGCGUGGUGGUAGUUAUACUAAUGACAAAGCUUGCCCAUUGAUUGCUGCAGUCAUAACAAGAGAAGUGG
154	8921 9065		[-48.5] ((.(((((......(((((((....(..((.(((.(.((((((.(..((.(..(((.(...(((((((((.((....)).))))))))).).)))..)..))..).)))))).)..)))..)).)....))))))).))))).))
			UUAUACUAAUGACAAAGCUUGCCCAUUGAUUGCUGCAGUCAUAACAAGAGAAGUGGGUUUUGUCGUGCCUGGUUUGCCUGGCACGAUAUUACGCACAACUAAUGGUGACUUUUUGCAUUUCUUACCUAGAGUUUUUAGUGCAG
155	9019 9080		[-16.4] (((..(((...(((..(((((((.(((.....))).....)))))))..)))..)))..)))
			AACUAAUGGUGACUUUUUGCAUUUCUUACCUAGAGUUUUUAGUGCAGUUGGUAACAUCUGUU
156	9088 9223		[-36.7] ((.((.(((((.(..((((((.((...(...((((......((((..(((((((((..(.(((...(((...)))..))).)..))).))))))...)))).))))...)...)).)))))).).))))).)).))
			CAUCAAAACUUAUAGAGUACACUGACUUUGCAACAUCAGCUUGUGUUUUGGCUGCUGAAUGUACAAUUUUUAAAGAUGCUUCUGGUAAGCCAGUACCAUAUUGUUAUGAUACCAAUGUACUAGAAGGUUCUGUUG
157	9116 9263		[-43] ((..(((..(((.((((((..((........(((..((((((.((.(((..(((((((((.(...(((.((((....)))).)))...).)))))))))..)))..)).......)))))).))).)).)))))).))).)))...))
			UGCAACAUCAGCUUGUGUUUUGGCUGCUGAAUGUACAAUUUUUAAAGAUGCUUCUGGUAAGCCAGUACCAUAUUGUUAUGAUACCAAUGUACUAGAAGGUUCUGUUGCUUAUGAAAGUUUACGCCCUGACACACGUUAUGUGCUCA
158	9192 9266		[-18.5] ((((((.((.(((((.....(.(((..((..((((.....)))).)).))).).....)))))..))..))))))
			UUAUGAUACCAAUGUACUAGAAGGUUCUGUUGCUUAUGAAAGUUUACGCCCUGACACACGUUAUGUGCUCAUGG
159	9215 9353		[-33.2] ((.(((.((((((..(((((((...(((.(((((.((.........(((.((..((...((..(.......)..))...))..))..)))..))..)))))....)))...))))))).....))))))...)))..))
			GUUCUGUUGCUUAUGAAAGUUUACGCCCUGACACACGUUAUGUGCUCAUGGAUGGCUCUAUUAUUCAAUUUCCUAACACCUACCUUGAAGGUUCUGUUAGAGUGGUAACAACUUUUGAUUCUGAGUACUGUAGGCAC
160	9256 9354		[-25.6] ((((((.....(..((((....(.((((.((.((((((...(((......)))..)))))).........))...)))).)..))))..)...))))))
			UGUGCUCAUGGAUGGCUCUAUUAUUCAAUUUCCUAACACCUACCUUGAAGGUUCUGUUAGAGUGGUAACAACUUUUGAUUCUGAGUACUGUAGGCACG
161	9295 9404		[-27.3] (((((.(((.((((.(...((((.......((.(((((...(((.(((.((((....)))).)))......)))...))))).))...)))).).))))..))).)))))
			CUACCUUGAAGGUUCUGUUAGAGUGGUAACAACUUUUGAUUCUGAGUACUGUAGGCACGGCACUUGUGAAAGAUCAGAAGCUGGUGUUUGUGUAUCUACUAGUGGUAG
162	9396 9499		[-31.4] (((((((.(.((((((..............((((((.(((.(((((.(((....))).))))).)))..))))))...)))))).)...........)))))))
			UAGUGGUAGAUGGGUACUUAACAAUGAUUAUUACAGAUCUUUACCAGGAGUUUUCUGUGGUGUAGAUGCUGUAAAUUUACUUACUAAUAUGUUUACACCACUA
163	9450 9597		[-40] (((.(((.((((.((..((((...((.((((((..(((..((.(((((((.......((((((.(((((.((....))..)))))...)))))).)))))))..))....)))..))))))..))..)))).)).)))).)))..)))
			UCUGUGGUGUAGAUGCUGUAAAUUUACUUACUAAUAUGUUUACACCACUAAUUCAACCUAUUGGUGCUUUGGACAUAUCAGCAUCUAUAGUAGCUGGUGGUAUUGUAGCUAUCGUAGUAACAUGCCUUGCCUACUAUUUUAUGAGG
164	9591 9710		[-32.3] (((.((((..((((.(((..((((((..((((((.(((..((.(.....((((......))))...).))..)))..))))))..........))))))...)))..)))).)))).)))
			UAUGAGGUUUAGAAGAGCUUUUGGUGAAUACAGUCAUGUAGUUGCCUUUAAUACUUUACUAUUCCUUAUGUCAUUCACUGUACUCUGUUUAACACCAGUUUACUCAUUCUUACCUGGUG
165	9673 9720		[-13.6] ((...((..((((((((..((........)).)))))))).))...))
			ACUCUGUUUAACACCAGUUUACUCAUUCUUACCUGGUGUUUAUUCUGU
166	9695 9789		[-17.1] ((((((....((((....(((..(((((..........(...((((((.(((....)))..))))))...)...))))).))).)))).))))))
			UCAUUCUUACCUGGUGUUUAUUCUGUUAUUUACUUGUACUUGACAUUUUAUCUUACUAAUGAUGUUUCUUUUUUAGCACAUAUUCAGUGGAUGG
167	9749 9844		[-23.6] (((.((((((((.........((((..(((((((.(...(((..(((...)))........))).).))))))).....)))).)))))))).)))
			UACUAAUGAUGUUUCUUUUUUAGCACAUAUUCAGUGGAUGGUUAUGUUCACACCUUUAGUACCUUUCUGGAUAACAAUUGCUUAUAUCAUUUGUA
168	9818 9950		[-36.3] ((...(((.(.((((...(((...(((((...(..(((((((.((((..(.((((((((.......)))))))).)..))))........)))))))..)..)))))...)))..)))).)....)))...))
			GGAUAACAAUUGCUUAUAUCAUUUGUAUUUCCACAAAGCAUUUCUAUUGGUUCUUUAGUAAUUACCUAAAGAGACGUGUAGUCUUUAAUGGUGUUUCCUUUAGUACUUUUGAAGAAGCUGCGCUGUGCACC
169	9899 10024		[-25] ((((...(((.(((......((((((.(........((((.(((.(((((..(((((((...)))))))..)))))........))))))).).))))))............))).)))...))))
			GUCUUUAAUGGUGUUUCCUUUAGUACUUUUGAAGAAGCUGCGCUGUGCACCUUUUUGUUAAAUAAAGAAAUGUAUCUAAAGUUGCGUAGUGAUGUGCUAUUACCUCUUACGCAAUAUAAUAGAU
170	9908 10056		[-29.5] ((.((...((...((((((.((((((.(((((..((((......(.((((......((((...(((.....(((..(((....))).)))..))).))))...)))).)..))))....)))))))))))....)))))).)).)).))
			GGUGUUUCCUUUAGUACUUUUGAAGAAGCUGCGCUGUGCACCUUUUUGUUAAAUAAAGAAAUGUAUCUAAAGUUGCGUAGUGAUGUGCUAUUACCUCUUACGCAAUAUAAUAGAUACUUAGCUCUUUAUAAUAAGUACAAGUAUUUU
171	10037 10102		[-16] ((((((((((...(((..(((((.(.(.......).).)))))..)))........))))))))))
			AUAAUAAGUACAAGUAUUUUAGUGGAGCAAUGGAUACAACUAGCUACAGAGAAGCUGCUUGUUGU
172	10051 10133		[-20.3] ((((..((.(((((...(((((((((.(((.............))).))))).)))).......)))))......))..))))
			UAUUUUAGUGGAGCAAUGGAUACAACUAGCUACAGAGAAGCUGCUUGUUGUCAUCUCGCAAAGGCUCUCAAUGACUUCAGUA
173	10114 10243		[-36.2] ((((((((((...((.......((((((...((((((..((((..((((((..((((.((..........))....))))....)))))).)))).....))))))....)))))).)).))))))))))
			GGCUCUCAAUGACUUCAGUAACUCAGGUUCUGAUGUUCUUUACCAACCACCACAAACCUCUAUCACCUCAGCUGUUUUGCAGAGUGGUUUUAGAAAAAUGGCAUUCCCAUCUGGUAAAGUUGAGGGUU
174	10163 10266		[-26] ((((((((((..(((..((((((((.(....((((..((...................))..))))..).))))))))...))).))).........)))))))
			ACCACAAACCUCUAUCACCUCAGCUGUUUUGCAGAGUGGUUUUAGAAAAAUGGCAUUCCCAUCUGGUAAAGUUGAGGGUUGUAUGGUACAAGUAACUUGUGGU
175	10238 10354		[-34.6] (((((((....(((...((...(.(.(((.((..((((.......(((((.(((.(.(((......))).)..))).))))).))))...)).))).).)...)).))).)))))))
			AGGGUUGUAUGGUACAAGUAACUUGUGGUACAACUACACUUAACGGUCUUUGGCUUGAUGACGUAGUUUACUGUCCAAGACAUGUGAUCUGCACCUCUGAAGACAUGCUUAACCCU
176	10315 10461		[-37.1] (((.(((...((.((((.......(((.(((..(((((((.(...((((....(((((.........((((.((((........))))..)))).)))))..))))..).)))))))......)))))).))))..)).)))..)))
			AAGACAUGUGAUCUGCACCUCUGAAGACAUGCUUAACCCUAAUUAUGAAGAUUUACUCAUUCGUAAGUCUAAUCAUAAUUUCUUGGUACAGGCUGGUAAUGUUCAACUCAGGGUUAUUGGACAUUCUAUGCAAAAUUGUGUACUU
177	10424 10551		[-24.6] ((((..((((((.(.(.(((.((.......((((.((((.(((((..(((..((..(....)..)).)))...))))).))))........)))).....))....))).).).))))))....))))
			CAGGGUUAUUGGACAUUCUAUGCAAAAUUGUGUACUUAAGCUUAAGGUUGAUACAGCCAAUCCUAAGACACCUAAGUAUAAGUUUGUUCGCAUUCAACCAGGACAGACUUUUUCAGUGUUAGCUUG
178	10495 10595		[-25.3] (((.((((((......((..(((((.(((((.(((((.((..(.....)..)).)))))....)))))........)))))...))...))))))...)))
			CCUAAGUAUAAGUUUGUUCGCAUUCAACCAGGACAGACUUUUUCAGUGUUAGCUUGUUACAAUGGUUCACCAUCUGGUGUUUACCAAUGUGCUAUGAGG
179	10547 10690		[-39.3] ((.(((.((((.((..(((........(((..(....((((...(((((.(((((.(.(((((((((((.....)))))))))))..........).))))).))))).))))...)..))).))).))....)))).))).))
			GCUUGUUACAAUGGUUCACCAUCUGGUGUUUACCAAUGUGCUAUGAGGCCCAAUUUCACUAUUAAGGGUUCAUUCCUUAAUGGUUCAUGUGGUAGUGUUGGUUUUAACAUAGAUUAUGACUGUGUCUCUUUUUGUUACAUGC
180	10558 10707		[-43.1] ((((...((((.((((((........(((((.(.(((((.((...(((..(((.(..(((.(..((...((...((....))..))...))..)..))).).)))..))).)).))))).)....))))).)))))).))))....))))
			UGGUUCACCAUCUGGUGUUUACCAAUGUGCUAUGAGGCCCAAUUUCACUAUUAAGGGUUCAUUCCUUAAUGGUUCAUGUGGUAGUGUUGGUUUUAACAUAGAUUAUGACUGUGUCUCUUUUUGUUACAUGCACCAUAUGGAAUUACCA
181	10614 10723		[-28.6] (((..(((((.(((...((((((((((.((((.(.......((((((.(...).)))))).........).))))..)))))))))).)))......))))).....)))
			GGUUCAUUCCUUAAUGGUUCAUGUGGUAGUGUUGGUUUUAACAUAGAUUAUGACUGUGUCUCUUUUUGUUACAUGCACCAUAUGGAAUUACCAACUGGAGUUCAUGCU
182	10671 10770		[-27] (((((.........(((.(..(((((..((.(((((...(.(((((..(.......)..))))).)..))))).)).)))))..)...)))....)))))
			UGUCUCUUUUUGUUACAUGCACCAUAUGGAAUUACCAACUGGAGUUCAUGCUGGCACAGACUUAGAAGGUAACUUUUAUGGACCUUUUGUUGACAGGCA
183	10780 10841		[-17.9] ((((((..((.......(((((((.....(((((....))))).)))))))..)).))))))
			AGCAGCUGGUACGGACACAACUAUUACAGUUAAUGUUUUAGCUUGGUUGUACGCUGCUGUU
184	10784 10915		[-33.4] (((..((..((.(((((...(((.(((((.(((..(((.(((((((..((((.((.(.......).))...)))).......))))))).)))..)))........))))).)))..))))).)).)).)))
			GCUGGUACGGACACAACUAUUACAGUUAAUGUUUUAGCUUGGUUGUACGCUGCUGUUAUAAAUGGAGACAGGUGGUUUCUCAAUCGAUUUACCACAACUCUUAAUGACUUUAACCUUGUGGCUAUGAAGU
185	10804 10925		[-34] (((.((((.((.((.(((((.(((((.........(((((....((((....(((((..((......))...)))))..))))..)))))..)))))....))))).)).))..)))).)))
			UUACAGUUAAUGUUUUAGCUUGGUUGUACGCUGCUGUUAUAAAUGGAGACAGGUGGUUUCUCAAUCGAUUUACCACAACUCUUAAUGACUUUAACCUUGUGGCUAUGAAGUACAAUUAUGA
186	10884 10960		[-13.5] (((((.((...((((.((((((..((...((..((....))...)).))..))))))......))))..)).)))))
			UCUUAAUGACUUUAACCUUGUGGCUAUGAAGUACAAUUAUGAACCUCUAACACAAGACCAUGUUGACAUACUAGGA
187	10968 11059		[-25.2] ((((((((..(((.(.(((((((((......(((...(((......)))...)))...)))))))))..........).)))..))))))))
			CUGCUCAAACUGGAAUUGCCGUUUUAGAUAUGUGUGCUUCAUUAAAAGAAUUACUGCAAAAUGGUAUGAAUGGACGUACCAUAUUGGGUAG
188	10985 11099		[-33] ((....(((((...(((((.((((....((((.((((((..((.((((((((......)))))))).)).)))))).))))....))))........)))))..)))))....))
			GCCGUUUUAGAUAUGUGUGCUUCAUUAAAAGAAUUACUGCAAAAUGGUAUGAAUGGACGUACCAUAUUGGGUAGUGCUUUAUUAGAAGAUGAAUUUACACCUUUUGAUGUUGU
189	11020 11136		[-37.5] ((((((((...........((((.(((.(((..((((((..((..(((((((((..((......)).)))))))))..)).......)))))).))).)))..))))..))))))))
			UACUGCAAAAUGGUAUGAAUGGACGUACCAUAUUGGGUAGUGCUUUAUUAGAAGAUGAAUUUACACCUUUUGAUGUUGUUAGACAAUGCUCAGGUGUUACUUUCCAAAGUGCAGUG
190	11112 11261		[-47.3] (((((.((.((((.....(((((.((((((((((.((((.((((((......((((.((..(((.(.(.(.........).).).)))..))..)))).))))))...))))...)))))))))).))))).)))).))......)))))
			AGGUGUUACUUUCCAAAGUGCAGUGAAAAGAACAAUCAAGGGUACACACCACUGGUUGUUACUCACAAUUUUGACUUCACUUUUAGUUUUAGUCCAGAGUACUCAAUGGUCUUUGUUCUUUUUUUUGUAUGAAAAUGCCUUUUUACCU
191	11240 11291		[-13.8] (((.((.(..((..(..(((((.(....).)))))..)..))..).)).)))
			GUAUGAAAAUGCCUUUUUACCUUUUGCUAUGGGUAUUAUUGCUAUGUCUGC
192	11280 11423		[-40.1] ((((((((.((.(..((((.......((.((((.....((((.((((..((.((((....(..(((((..(.........)..)))))..)....)))).)).....)))).))))..)))).)).)))).).)).))))))))
			GCUAUGUCUGCUUUUGCAAUGAUGUUUGUCAAACAUAAGCAUGCAUUUCUCUGUUUGUUUUUGUUACCUUCUCUUGCCACUGUAGCUUAUUUUAAUAUGGUCUAUAUGCCUGCUAGUUGGGUGAUGCGUAUUAUGACAUGGU
193	11376 11504		[-38.5] ((..(((........((((......(.((((((((((.(((((((.(((......(((((.(.(((((.....)))))..).)))))...))).))))))))))))))))).).))))....)))..))
			AUAUGGUCUAUAUGCCUGCUAGUUGGGUGAUGCGUAUUAUGACAUGGUUGGAUAUGGUUGAUACUAGUUUGUCUGGUUUUAAGCUAAAAGACUGUGUUAUGUAUGCAUCAGCUGUAGUGUUACUAAU
194	11445 11515		[-16.8] (((((.((((.((.((((..((...((((.......))))...)).))))..))...)))).....)))))
			UUGUCUGGUUUUAAGCUAAAAGACUGUGUUAUGUAUGCAUCAGCUGUAGUGUUACUAAUCCUUAUGACAG
195	11465 11591		[-28.9] (((((.(((.(((.(.((((...(...((((((..(...((((.......((((.(.(..........).).)))).))))....)..))))))...).)))).)........)))..))).)))))
			AGACUGUGUUAUGUAUGCAUCAGCUGUAGUGUUACUAAUCCUUAUGACAGCAAGAACUGUGUAUGAUGAUGGUGCUAGGAGAGUGUGGACACUUAUGAAUGUCUUGACACUCGUUUAUAAAGUUU
196	11510 11613		[-22.2] (((.((((.(((((.((((....(..((((.(((((..((.(((....)))...)).)))))..))))..).)))).)))))..........)))).....)))
			UGACAGCAAGAACUGUGUAUGAUGAUGGUGCUAGGAGAGUGUGGACACUUAUGAAUGUCUUGACACUCGUUUAUAAAGUUUAUUAUGGUAAUGCUUUAGAUCA
197	11510 11649		[-27.5] ((((((..(((......(((((.((((((...(...((((.(....(((.((((((...(((.((....))...))).))))))...))).).))))....)...)))))).............))))).))).))))))
			UGACAGCAAGAACUGUGUAUGAUGAUGGUGCUAGGAGAGUGUGGACACUUAUGAAUGUCUUGACACUCGUUUAUAAAGUUUAUUAUGGUAAUGCUUUAGAUCAAGCCAUUUCCAUGUGGGCUCUUAUAAUCUCUGUUA
198	11573 11668		[-21.2] (((((.(.......((((......(((((......((((..((((..(.....)..))))......))))....)))))...))))...).)))))
			ACACUCGUUUAUAAAGUUUAUUAUGGUAAUGCUUUAGAUCAAGCCAUUUCCAUGUGGGCUCUUAUAAUCUCUGUUACUUCUAACUACUCAGGUGU
199	11597 11728		[-30.9] ((((((((((.(.(.((.(((.........(.((((...(((.......(((.....(((((((......))))))).))).....)))....)))).).)))............)).).).))))))))))
			GGUAAUGCUUUAGAUCAAGCCAUUUCCAUGUGGGCUCUUAUAAUCUCUGUUACUUCUAACUACUCAGGUGUAGUUACAACUGUCAUGUUUUUGGCCAGAGGUAUUGUUUUUAUGUGUGUUGAGUAUUGCC
200	11689 11793		[-25.9] (((((.(((..((((.(.((((....((..(.((((((((.(((.......)))...)))))))).)..))....)))).).)))).......)))....)))))
			UGGCCAGAGGUAUUGUUUUUAUGUGUGUUGAGUAUUGCCCUAUUUUCUUCAUAACUGGUAAUACACUUCAGUGUAUAAUGCUAGUUUAUUGUUUCUUAGGCUA
201	11690 11816		[-31.8] ((((((((..((.((.(..(.(((..............((((.......((.((((((((((((((....))))))..))))))))...))......)))).))).)..).))..))..))))))))
			GGCCAGAGGUAUUGUUUUUAUGUGUGUUGAGUAUUGCCCUAUUUUCUUCAUAACUGGUAAUACACUUCAGUGUAUAAUGCUAGUUUAUUGUUUCUUAGGCUAUUUUUGUACUUGUUACUUUGGCC
202	11749 11861		[-26.3] (((((.(.(((((...(((...((((...(((..(....((((((.....(((.....)))..)))))).........)..)))..))))..))).))))).....).)))))
			AAUACACUUCAGUGUAUAAUGCUAGUUUAUUGUUUCUUAGGCUAUUUUUGUACUUGUUACUUUGGCCUCUUUUGUUUACUCAACCGCUACUUUAGACUGACUCUUGGUGUU
203	11833 11910		[-15.1] ((..(..((((.(..((((((((.(((.....((((....))))..))).))))))))......).))))...)..))
			CCGCUACUUUAGACUGACUCUUGGUGUUUAUGAUUACUUAGUUUCUACACAGGAGUUUAGAUAUAUGAAUUCACAGG
204	11887 12004		[-29.3] (((.....(((.(((....((((((..(....(((((....(..(((((..((((.............))))....)))))..)...))))).)..)))))).)))..)))....)))
			AGUUUAGAUAUAUGAAUUCACAGGGACUACUCCCACCCAAGAAUAGCAUAGAUGCCUUCAAACUCAACAUUAAAUUGUUGGGUGUUGGUGGCAAACCUUGUAUCAAAGUAGCCACU
205	11940 12035		[-23.4] (((.(.((..((..(((((..(((((.........(((((..((.(((...))).))..)))))...)))))....))))).)).)).)....)))
			UGCCUUCAAACUCAACAUUAAAUUGUUGGGUGUUGGUGGCAAACCUUGUAUCAAAGUAGCCACUGUACAGUCUAAAAUGUCAGAUGUAAAGUGCA
206	11965 12091		[-31.6] (((((((.((((.((..(..((((..((((........((((..(((.....((..(.(((((.......))))).)..))...))).)))).))))..))))..)....))...)))).)))))))
			UUGGGUGUUGGUGGCAAACCUUGUAUCAAAGUAGCCACUGUACAGUCUAAAAUGUCAGAUGUAAAGUGCACAUCAGUAGUCUUACUCUCAGUUUUGCAACAACUCAGAGUAGAAUCAUCAUCUAA
207	12030 12101		[-16.2] (((.((((...((.((.(((((((..(((.(...).)))...))))))).)).)).........)))).)))
			AGUGCACAUCAGUAGUCUUACUCUCAGUUUUGCAACAACUCAGAGUAGAAUCAUCAUCUAAAUUGUGGGCU
208	12097 12226		[-39.8] (((((....((((((......(((....((((((.(.(((.((.(((.(.((.(((((((.((.....)).))))))).)).).))).))..)))......).)))))).))).)))))).....)))))
			GGGCUCAAUGUGUCCAGUUACACAAUGACAUUCUCUUAGCUAAAGAUACUACUGAAGCCUUUGAAAAAAUGGUUUCACUACUUUCUGUUUUGCUUUCCAUGCAGGGUGCUGUAGACAUAAACAAGCUU
209	12189 12325		[-29.9] (((((....((((.(.((((((.((...((...(((....((((...(.((((.(....((((...))))......).)))).).....)))).)))...))...))...))))))......).))))....)))))
			GCUUUCCAUGCAGGGUGCUGUAGACAUAAACAAGCUUUGUGAAGAAAUGCUGGACAACAGGGCAACCUUACAAGCUAUAGCCUCAGAGUUUAGUUCCCUUCCAUCAUAUGCAGCUUUUGCUACUGCUCAAGAAGC
210	12221 12327		[-29.3] (((((((.(((..(((.((((.(.(..((((.(((.....(((((.(......).)))))..))).))))......).).)))).)))........))).)))))))
			AAGCUUUGUGAAGAAAUGCUGGACAACAGGGCAACCUUACAAGCUAUAGCCUCAGAGUUUAGUUCCCUUCCAUCAUAUGCAGCUUUUGCUACUGCUCAAGAAGCUU
211	12262 12399		[-36.1] (((((((...((((((.((.......((((.((..((.((((((((.(.....(.(((...(((.((.........))..))).....))).).).))))))))...))....)).)))).)).)))))).)))))))
			AGCUAUAGCCUCAGAGUUUAGUUCCCUUCCAUCAUAUGCAGCUUUUGCUACUGCUCAAGAAGCUUAUGAGCAGGCUGUUGCUAAUGGUGAUUCUGAAGUUGUUCUUAAAAAGUUGAAGAAGUCUUUGAAUGUGGCU
212	12292 12421		[-31.5] ((((((.(.(((.(((.(((((...(((((..((((.(.....((((.(((.((((.............))))....)))..))))..).)))).)))))..))))).))).))).).......))))))
			CAUCAUAUGCAGCUUUUGCUACUGCUCAAGAAGCUUAUGAGCAGGCUGUUGCUAAUGGUGAUUCUGAAGUUGUUCUUAAAAAGUUGAAGAAGUCUUUGAAUGUGGCUAAAUCUGAAUUUGACCGUGAUG
213	12362 12502		[-31.4] (((((((.........((...(((((....((.(((.....((..(.(((((.(.........(((((.((((....))))......))))).).))))).)..)).))).))........)))))...))...)))))))
			UUGUUCUUAAAAAGUUGAAGAAGUCUUUGAAUGUGGCUAAAUCUGAAUUUGACCGUGAUGCAGCCAUGCAACGUAAGUUGGAAAAGAUGGCUGAUCAAGCUAUGACCCAAAUGUAUAAACAGGCUAGAUCUGAGGACAA
214	12543 12606		[-13.6] (((((.(((..(..(((((......(((((........))))).)))))..)..)))..)))))
			ACUAUGCUUAGAAAGUUGGAUAAUGAUGCACUCAACAACAUUAUCAACAAUGCAAGAGAUGGU
215	12585 12664		[-17.9] (((..(((((..((.((.(((((((..(....(((............)))...)..)))))))..)).)).))))).)))
			UAUCAACAAUGCAAGAGAUGGUUGUGUUCCCUUGAACAUAAUACCUCUUACAACAGCAGCCAAACUAAUGGUUGUCAUA
216	12630 12733		[-24.9] (((((((....(((....((.(((..((((.........(((((.((((.(((....))).)))).))))).))))...))).)).)))........)))))))
			UCUUACAACAGCAGCCAAACUAAUGGUUGUCAUACCAGACUAUAACACAUAUAAAAAUACGUGUGAUGGUACAACAUUUACUUAUGCAUCAGCAUUGUGGGA
217	12687 12791		[-30.5] ((((..((...(((..((((..(((((..((((((.(((.(.((((...))))....).))).))))))...)))))...))))..)))........))..))))
			AUACGUGUGAUGGUACAACAUUUACUUAUGCAUCAGCAUUGUGGGAAAUCCAACAGGUUGUAGAUGCAGAUAGUAAAAUUGUUCAACUUAGUGAAAUUAGUAU
218	12801 12916		[-33.7] (((......(((((.((.(((.(.((((((((..(((((..(..(((((..............)))))...)..)))))..)))))))).).....))).))...)))))...)))
			ACCUAAUUUAGCAUGGCCUCUUAUUGUAACAGCUUUAAGGGCCAAUUCUGCUGUCAAAUUACAGAAUAAUGAGCUUAGUCCUGUUGCACUACGACAGAUGUCUUGUGCUGCCGGU
219	12901 13033		[-36.2] ((((......(((.((.......((((...((((..(.(((((((.((((..((((((((.(.............).)))))))).......)))).))))))).).....)))).))))..)).))).))))
			GUCUUGUGCUGCCGGUACUACACAAACUGCUUGCACUGAUGACAAUGCGUUAGCUUACUACAACACAACAAAGGGAGGUAGGUUUGUACUUGCACUGUUAUCCGAUUUACAGGAUUUGAAAUGGGCUAGAU
220	12974 13117		[-42.6] ((((..(((((........((..((((.((..((((((((((........(((.((((..(((.((.(...(((((.(....).))))).).)).))).))))..))).)))))))))).)).)))).)).)))))....))))
			GGGAGGUAGGUUUGUACUUGCACUGUUAUCCGAUUUACAGGAUUUGAAAUGGGCUAGAUUCCCUAAGAGUGAUGGAACUGGUACUAUCUAUACAGAACUGGAACCACCUUGUAGGUUUGUUACAGACACACCUAAAGGUCCU
221	13084 13222		[-42] ((((.(((((((...((((..((.....(((.(((((.(.(((((((.....(((((((..(((.(.....).))).)))))))....)))))))...).)))))..)))...))..)))).)))))))......))))
			UUGUAGGUUUGUUACAGACACACCUAAAGGUCCUAAAGUGAAGUAUUUAUACUUUAUUAAAGGAUUAAACAACCUAAAUAGAGGUAUGGUACUUGGUAGUUUAGCUGCCACAGUACGUCUACAAGCUGGUAAUGCAA
222	13158 13304		[-43.4] (((.((((..((..(((..((((((((.((((.(....((((((........(..(((((((((...(((.((.....)).)))...)))))))))..).)))))).).))))......)))))))).))).)).....)))).)))
			CUAAAUAGAGGUAUGGUACUUGGUAGUUUAGCUGCCACAGUACGUCUACAAGCUGGUAAUGCAACAGAAGUGCCUGCCAAUUCAACUGUAUUAUCUUUCUGUGCUUUUGCUGUAGAUGCUGCUAAAGCUUACAAAGAUUAUCUAG
223	13277 13381		[-29.1] ((((.((..((((......(((((...(((((((.(..(((((..(.(((.....))).).....)))))..).....))))))).))))).))))..)).))))
			GCUGCUAAAGCUUACAAAGAUUAUCUAGCUAGUGGGGGACAACCAAUCACUAAUUGUGUUAAGAUGUUGUGUACACACACUGGUACUGGUCAGGCAAUAACAGU
224	13302 13448		[-43.2] ((((.((((..(((((((.(..(((((......(((((..(((........((.(.((((.(((((..(((.......)))..)))))..)))).).)).......)))..))))).)))))..)...))))))).))))...))))
			UAGCUAGUGGGGGACAACCAAUCACUAAUUGUGUUAAGAUGUUGUGUACACACACUGGUACUGGUCAGGCAAUAACAGUUACACCGGAAGCCAAUAUGGAUCAAGAAUCCUUUGGUGGUGCAUCGUGUUGUCUGUACUGCCGUUG
225	13358 13460		[-35.4] ((((..((((..((((...((((.(.(((((....((((...((((.....)))).)))).))))).).........))))..))))...)))).....))))
			UGGUACUGGUCAGGCAAUAACAGUUACACCGGAAGCCAAUAUGGAUCAAGAAUCCUUUGGUGGUGCAUCGUGUUGUCUGUACUGCCGUUGCCACAUAGAUCA
226	13358 13464		[-32.7] (((...(((((.((((((..((((.....(((....((((((((.((((.((....))..))))....)))))))).))).))))..)))))).....))))).)))
			UGGUACUGGUCAGGCAAUAACAGUUACACCGGAAGCCAAUAUGGAUCAAGAAUCCUUUGGUGGUGCAUCGUGUUGUCUGUACUGCCGUUGCCACAUAGAUCAUCCA
227	13392 13495		[-32.1] (((..(.(((.((.((((((((((((.(((.........(.((((((...((....))...)))))).).)))....))))))))))))..)).))).)..)))
			GCCAAUAUGGAUCAAGAAUCCUUUGGUGGUGCAUCGUGUUGUCUGUACUGCCGUUGCCACAUAGAUCAUCCAAAUCCUAAAGGAUUUUGUGACUUAAAAGGU
228	13505 13582		[-21.8] ((.(((((....((..((((....((..(((((..(((((....))))).))))).)).)))).))....))))).))
			CAAAUACCUACAACUUGUGCUAAUGACCCUGUGGGUUUUACACUUAAAAACACAGUCUGUACCGUCUGCGGUAUGUG
229	13593 13682		[-35.1] (((((((..........((.((((((((((.(((.(((.......))).)))...............)))))))))).))...)))))))
			GGCUGUAGUUGUGAUCAACUCCGCGAACCCAUGCUUCAGUCAGCUGAUGCACAAUCGUUUUUAAACGGGUUUGCGGUGUAAGUGCAGCC
230	13634 13762		[-34.9] ((((((.(.....((((((.......((((.(..(((.(..((((....((((.(((...((((........))))..)))..))))..))))..)..)))....).))))..))))))..).))))))
			CAGCUGAUGCACAAUCGUUUUUAAACGGGUUUGCGGUGUAAGUGCAGCCCGUCUUACACCGUGCGGCACAGGCACUAGUACUGAUGUCGUAUACAGGGCUUUUGACAUCUACAAUGAUAAAGUAGCUG
231	13719 13823		[-19.3] ((((((...(....(((((.........(.((((((...((.(((((((.............))))))).)).)))))).)......)))))...)...))))))
			UGUCGUAUACAGGGCUUUUGACAUCUACAAUGAUAAAGUAGCUGGUUUUGCUAAAUUCCUAAAAACUAAUUGUUGUCGCUUCCAAGAAAAGGACGAAGAUGACA
232	13793 13931		[-32.1] (((...(..(((.(....(((((...(((.((((.(((((.(((((...((.((((((((((((.....))))).))))))).))....))))).)))))...))))...)))....))))).....).)))..).)))
			UGUCGCUUCCAAGAAAAGGACGAAGAUGACAAUUUAAUUGAUUCUUACUUUGUAGUUAAGAGACACACUUUCUCUAACUACCAACAUGAAGAAACAAUUUAUAAUUUACUUAAGGAUUGUCCAGCUGUUGCUAAACA
233	13822 13965		[-29.2] ((..(((.((.(((((..((((.(.(((((.(.((((..((.(((.(((.((..(..(((((.......)))))..).)).))).))).......)).))))......).))))).)..))))...))))).))...)))..))
			CAAUUUAAUUGAUUCUUACUUUGUAGUUAAGAGACACACUUUCUCUAACUACCAACAUGAAGAAACAAUUUAUAAUUUACUUAAGGAUUGUCCAGCUGUUGCUAAACAUGACUUCUUUAAGUUUAGAAUAGACGGUGACAUG
234	13872 13968		[-27.5] (((((.......(..((..(((((..(..(((((((((..(((..(((....)))......))).)))))))))..)..)))))..))..).)))))
			UACCAACAUGAAGAAACAAUUUAUAAUUUACUUAAGGAUUGUCCAGCUGUUGCUAAACAUGACUUCUUUAAGUUUAGAAUAGACGGUGACAUGGUA
235	13951 14023		[-14.3] ((((((((.......((.(((..(((.(.((((...))))......).))).....)))...)).))))))))
			AUAGACGGUGACAUGGUACCACAUAUAUCACGUCAACGUCUUACUAAAUACACAAUGGCAGACCUCGUCUAU
236	14007 14109		[-20.7] ((...(((.(((((......(((.((((..(((.(((.((((.((.(((.....)))....)).))))..)))....))).)))).))).)))))..))).))
			UGGCAGACCUCGUCUAUGCUUUAAGGCAUUUUGAUGAAGGUAAUUGUGACACAUUAAAAGAAAUACUUGUCACAUACAAUUGUUGUGAUGAUGAUUAUUUCA
237	14061 14113		[-10.8] (((...((((((.(..(((((.........)))))..)....))))))..)))
			UUAAAAGAAAUACUUGUCACAUACAAUUGUUGUGAUGAUGAUUAUUUCAAUAA
238	14071 14209		[-26.6] ((((..(.....((((.....((..((.((..(((.(((.(((...((....(((((.....(((((.(.(......).).)))))..))))).))...)))..)))..)))..)).)).)).)))).....)..))))
			UACUUGUCACAUACAAUUGUUGUGAUGAUGAUUAUUUCAAUAAAAAGGACUGGUAUGAUUUUGUAGAAAACCCAGAUAUAUUACGCGUAUACGCCAACUUAGGUGAACGUGUACGCCAAGCUUUGUUAAAAACAGUA
239	14143 14247		[-20.6] ((((..((((((..(((((..((...(.((((......(((((....(((...)))........)))))..)))).)..)).)))))......))))))..))))
			CCAGAUAUAUUACGCGUAUACGCCAACUUAGGUGAACGUGUACGCCAAGCUUUGUUAAAAACAGUACAAUUCUGUGAUGCCAUGCGAAAUGCUGGUAUUGUUGG
240	14194 14265		[-19.3] (((((.((...(((((((...((...((((((.(((...)))))))))...)).)))))))...)).)))))
			UUGUUAAAAACAGUACAAUUCUGUGAUGCCAUGCGAAAUGCUGGUAUUGUUGGUGUACUGACAUUAGAUAA
241	14203 14339		[-40.7] (((((....(((((....((((..(((.......((((....(((..((((((.((((....((((...(((.....)))...)))).)))).))))))...)))....)))).)))..))))..)))))..)))))
			AACAGUACAAUUCUGUGAUGCCAUGCGAAAUGCUGGUAUUGUUGGUGUACUGACAUUAGAUAAUCAAGAUCUCAAUGGUAACUGGUAUGAUUUCGGUGAUUUCAUACAAACCACGCCAGGUAGUGGAGUUCCUGUU
242	14296 14421		[-24.1] ((((((....((.(((........(((....((((((((..((....((.((..(((....((((...))))...)))..)).))..))..)))))))).)))..........))).)).))))))
			UCGGUGAUUUCAUACAAACCACGCCAGGUAGUGGAGUUCCUGUUGUAGAUUCUUAUUAUUCAUUGUUAAUGCCUAUAUUAACCUUGACCAGGGCUUUAACUGCAGAGUCACAUGUUGACACUGA
243	14326 14422		[-19.9] (((..(((.....((...((((((.........(.(((((.((((...(((....)))...)))).))))).).)))))).)).....)))...)))
			GUGGAGUUCCUGUUGUAGAUUCUUAUUAUUCAUUGUUAAUGCCUAUAUUAACCUUGACCAGGGCUUUAACUGCAGAGUCACAUGUUGACACUGAC
244	14388 14481		[-25.5] ((((((..(((..((((((.((.............((((((((.(((..........))).)))))))).)).))))))..)))....))))))
			GGCUUUAACUGCAGAGUCACAUGUUGACACUGACUUAACAAAGCCUUACAUUAAGUGGGAUUUGUUAAAAUAUGACUUCACGGAAGAGAGGUU
245	14432 14550		[-24.5] ((..((.((((....((((((.(...((.(((.((((.((((.((.(((((.(.....).))))).)).))))......)))).)))...))...)..))))))...))))..))..))
			CCUUACAUUAAGUGGGAUUUGUUAAAAUAUGACUUCACGGAAGAGAGGUUAAAACUCUUUGACCGUUAUUUUAAAUAUUGGGAUCAGACAUACCACCCAAAUUGUGUUAACUGUUUGG
246	14486 14603		[-25.4] (((.(..((..(..((.(((((..(((.((.((((.(((.((.((((((.((....)).)))))).))....)))....))))..))...)))..))))).))..)..))...).)))
			ACUCUUUGACCGUUAUUUUAAAUAUUGGGAUCAGACAUACCACCCAAAUUGUGUUAACUGUUUGGAUGACAGAUGCAUUCUGCAUUGUGCAAACUUUAAUGUUUUAUUCUCUACAGU
247	14542 14603		[-16.2] (((((..(((......((.(((((.((((...))))......))))).))..)))..)))))
			ACUGUUUGGAUGACAGAUGCAUUCUGCAUUGUGCAAACUUUAAUGUUUUAUUCUCUACAGU
248	14543 14691		[-38.7] (((..(((..((.(((.((.(..(((((..(((.(.(((..((((((((.(((.....((((.(.(((.((...))...))).).))))...))).)))))))).......))).)..))).))))).).)).))).)).)))...)))
			CUGUUUGGAUGACAGAUGCAUUCUGCAUUGUGCAAACUUUAAUGUUUUAUUCUCUACAGUGUUCCCACCUACAAGUUUUGGACCACUAGUGAGAAAAAUAUUUGUUGAUGGUGUUCCAUUUGUAGUUUCAACUGGAUACCACUUCAG
249	14572 14710		[-35.4] (((((((..........((((.((((((..((((((..(.((((((((...((.((((.((...(((......)))..)).))))..)).)))))))).)......)))))).....))))))...))))..)))))))
			UGUGCAAACUUUAAUGUUUUAUUCUCUACAGUGUUCCCACCUACAAGUUUUGGACCACUAGUGAGAAAAAUAUUUGUUGAUGGUGUUCCAUUUGUAGUUUCAACUGGAUACCACUUCAGAGAGCUAGGUGUUGUACA
250	14591 14721		[-36.3] ((((((.....((((.(.((((((....((((((.....(((((..((((..(((.....(((((....))))).))).)))).)))))........))))))....))))))..).))))....))))))
			UAUUCUCUACAGUGUUCCCACCUACAAGUUUUGGACCACUAGUGAGAAAAAUAUUUGUUGAUGGUGUUCCAUUUGUAGUUUCAACUGGAUACCACUUCAGAGAGCUAGGUGUUGUACAUAAUCAGGAUG
251	14688 14801		[-31.7] ((((((......(((((....((((..((((..(((...(.((((((.(((.((.......))..))).....)))))).)...)))....)))).)))).)))))..))))))
			UCAGAGAGCUAGGUGUUGUACAUAAUCAGGAUGUAAACUUACAUAGCUCUAGACUUAGUUUUAAGGAAUUACUUGUGUAUGCUGCUGACCCUGCUAUGCACGCUGCUUCUGG
252	14697 14815		[-29.3] ((((.....(((.((.(((((((.((.....(.((((((.......(((((..((..(.((.....)).)..))..)))))....)))))).).))...))))))).)).)))..))))
			CUAGGUGUUGUACAUAAUCAGGAUGUAAACUUACAUAGCUCUAGACUUAGUUUUAAGGAAUUACUUGUGUAUGCUGCUGACCCUGCUAUGCACGCUGCUUCUGGUAAUCUAUUACUAG
253	14770 14844		[-27] ((((((.........(.(((((.(((.((((((((....)))))))).....)))...))))).)....))))))
			GCUGCUGACCCUGCUAUGCACGCUGCUUCUGGUAAUCUAUUACUAGAUAAACGCACUACGUGCUUUUCAGUAGC
254	14813 14925		[-21.2] ((((((...(((....((...(....(((...((.(.(((((.(((...(((.....)))..))).......))))).)....))...)))...)...))..)))..))))))
			UAGAUAAACGCACUACGUGCUUUUCAGUAGCUGCACUUACUAACAAUGUUGCUUUUCAAACUGUCAAACCCGGUAAUUUUAACAAAGACUUCUAUGACUUUGCUGUGUCUA
255	14861 14996		[-30.3] ((.((.(.(((..((..((((...(((.(.(((((((..(((((((.....(((((..(.(.((...)).).)..)))))..))))))).))))))).).....))).....))))....))..))).)..)).))
			GUUGCUUUUCAAACUGUCAAACCCGGUAAUUUUAACAAAGACUUCUAUGACUUUGCUGUGUCUAAGGGUUUCUUUAAGGAAGGAAGUUCUGUUGAAUUAAAACACUUCUUCUUUGCUCAGGAUGGUAAUGCUGC
256	14968 15011		[-11.3] ((.(..((((.....(((((((....))))))).))))..).))
			UCUUCUUUGCUCAGGAUGGUAAUGCUGCUAUCAGCGAUUAUGA
257	15002 15120		[-37.1] ((((..(((.((((((((((.((((((.(.(((((((..............(((((((.....)))))))..))))))).........).)))))).))))))))))...)))..))))
			GCGAUUAUGACUACUAUCGUUAUAAUCUACCAACAAUGUGUGAUAUCAGACAACUACUAUUUGUAGUUGAAGUUGUUGAUAAGUACUUUGAUUGUUACGAUGGUGGCUGUAUUAAUGC
258	15004 15137		[-36.9] (((.((((((..(((.(.((((..((((((......((((((.((((.((((((.(.(((...))).).))))))...........))))..)))))).)))))).)))).).)))........)))))).)))
			GAUUAUGACUACUAUCGUUAUAAUCUACCAACAAUGUGUGAUAUCAGACAACUACUAUUUGUAGUUGAAGUUGUUGAUAAGUACUUUGAUUGUUACGAUGGUGGCUGUAUUAAUGCUAACCAAGUCAUCGUC
259	15068 15209		[-31.9] ((((((.(...((((((.(((((...((((((..(((((.(((........(((.(.....(((...((.....))...)))...).))).)))..))))).))))))...)))))...........)))))).).))))))
			GUUGAAGUUGUUGAUAAGUACUUUGAUUGUUACGAUGGUGGCUGUAUUAAUGCUAACCAAGUCAUCGUCAACAACCUAGACAAAUCAGCUGGUUUUCCAUUUAAUAAAUGGGGUAAGGCUAGACUUUAUUAUGAUUCAAU
260	15105 15250		[-32.7] ((...(((((...((((.....((((...((((...(.(((.(((.(((((.((((((((...((((.....))))..))))))))..........)))))......)))...))).)...)))).))))..)))).)))))..))
			GUGGCUGUAUUAAUGCUAACCAAGUCAUCGUCAACAACCUAGACAAAUCAGCUGGUUUUCCAUUUAAUAAAUGGGGUAAGGCUAGACUUUAUUAUGAUUCAAUGAGUUAUGAGGAUCAAGAUGCACUUUUCGCAUAUACAAAAC
261	15181 15303		[-31.7] (((.(((........((((..((((((.(((((((((.((((......(((.((((.........)))).....))).)))).....)))))))))..))))))...)))).))).....)))
			GUAAGGCUAGACUUUAUUAUGAUUCAAUGAGUUAUGAGGAUCAAGAUGCACUUUUCGCAUAUACAAAACGUAAUGUCAUCCCUACUAUAACUCAAAUGAAUCUUAAGUAUGCCAUUAGUGC
262	15195 15330		[-31.7] (((.(((((.....((((((.((....((....((((((..(.((((((..((.(.......((((.................)))).).))..)))))).)..))))))..)).)).))))))..)))))..)))
			UUAUUAUGAUUCAAUGAGUUAUGAGGAUCAAGAUGCACUUUUCGCAUAUACAAAACGUAAUGUCAUCCCUACUAUAACUCAAAUGAAUCUUAAGUAUGCCAUUAGUGCAAAGAAUAGAGCUCGCACCGUAGCUGG
263	15272 15366		[-21.5] ((((.(.((..((...(((((..((.(((.(((........((((........))))..)))...)))..))..)))))..)).)).)...))))
			ACUCAAAUGAAUCUUAAGUAUGCCAUUAGUGCAAAGAAUAGAGCUCGCACCGUAGCUGGUGUCUCUAUCUGUAGUACUAUGACCAAUAGACAGU
264	15319 15445		[-28.2] ((((((((....(((..((((........(((((...........(((((..((.(...((((((....)))))).......).))..)))))...)))))...))))....)))....))))))))
			CACCGUAGCUGGUGUCUCUAUCUGUAGUACUAUGACCAAUAGACAGUUUCAUCAAAAAUUAUUGAAAUCAAUAGCCGCCACUAGAGGAGCUACUGUAGUAAUUGGAACAAGCAAAUUCUAUGGUG
265	15361 15494		[-35.1] ((..(((.(((((.((((..((((.((...(((((((((..(((((..(((...(((........))).)))..))))).))))))))).......)).)))).....)))).....))))).....)))..))
			GACAGUUUCAUCAAAAAUUAUUGAAAUCAAUAGCCGCCACUAGAGGAGCUACUGUAGUAAUUGGAACAAGCAAAUUCUAUGGUGGUUGGCACAACAUGUUAAAAACUGUUUAUAGUGAUGUAGAAAACCCUC
266	15452 15596		[-32.5] ((((((((((......(((((.....(((...((((.(...(((.((...(.((((((.(((((.(....).))))).......))))))...)...)).....))).......).))))...))).)))))...))))))))))
			ACAACAUGUUAAAAACUGUUUAUAGUGAUGUAGAAAACCCUCACCUUAUGGGUUGGGAUUAUCCUAAAUGUGAUAGAGCCAUGCCUAACAUGCUUAGAAUUAUGGCCUCACUUGUUCUUGCUCGCAAACAUACAACGUGUUGU
267	15534 15678		[-35.1] ((...((..((((.......(((((((.(((((.(.((((..((((..(((............(((((.(((.(..(...)..).))).))))).)))..))))..)))).)..)))))....)))))))...)))).))...))
			UGCCUAACAUGCUUAGAAUUAUGGCCUCACUUGUUCUUGCUCGCAAACAUACAACGUGUUGUAGCUUGUCACACCGUUUCUAUAGAUUAGCUAAUGAGUGUGCUCAAGUAUUGAGUGAAAUGGUCAUGUGUGGCGGUUCACUA
268	15587 15684		[-28.6] (((((((.((.(.(((((((((.(((.((((.....(.(((..((((....)))).......))).).)))).)))))))))))).).)).)))))))
			AACGUGUUGUAGCUUGUCACACCGUUUCUAUAGAUUAGCUAAUGAGUGUGCUCAAGUAUUGAGUGAAAUGGUCAUGUGUGGCGGUUCACUAUAUGUU
269	15664 15718		[-15.2] (((((((.(((......((.(......((((...)))).).)).))).)))))))
			UGUGGCGGUUCACUAUAUGUUAAACCAGGUGGAACCUCAUCAGGAGAUGCCACA
270	15674 15737		[-16.5] ((((((..((..((.(...((((..(((....))).....))))....).))..))..))))))
			CACUAUAUGUUAAACCAGGUGGAACCUCAUCAGGAGAUGCCACAACUGCUUAUGCUAAUAGUG
271	15701 15796		[-26.1] (((((((.(((((....((.(((......(((((..(((.(..(((.((....)).)))..).)))...)))))..))).)).))))).)))))))
			UCAUCAGGAGAUGCCACAACUGCUUAUGCUAAUAGUGUUUUUAACAUUUGUCAAGCUGUCACGGCCAAUGUUAAUGCACUUUUAUCUACUGAUGG
272	15770 15877		[-21.5] ((((((....((((..((((..((.....(((.......((..((((.(((...............))).))))..))..))).))..))))...))))...))))))
			UGUUAAUGCACUUUUAUCUACUGAUGGUAACAAAAUUGCCGAUAAGUAUGUCCGCAAUUUACAACACAGACUUUAUGAGUGUCUCUAUAGAAAUAGAGAUGUUGACA
273	15823 15967		[-44.5] ((.(((.(...((((((.(.(((.(((((((..(((......(((((((((.((.((((...((((((.....)))))).....)))).)).)))))))))..)))..)))))))..))).)......))))))...).))).))
			GCAAUUUACAACACAGACUUUAUGAGUGUCUCUAUAGAAAUAGAGAUGUUGACACAGACUUUGUGAAUGAGUUUUACGCAUAUUUGCGUAAACAUUUCUCAAUGAUGAUACUCUCUGACGAUGCUGUUGUGUGUUUCAAUAGC
274	15906 16018		[-29.9] (((.((.((((....((((.(((.((.((((.(((...(((((.((.((((..(...)..))))..)).)))))...)))...))))..)).))).))))..)))).)).)))
			AUUUGCGUAAACAUUUCUCAAUGAUGAUACUCUCUGACGAUGCUGUUGUGUGUUUCAAUAGCACUUAUGCAUCUCAAGGUCUAGUGGCUAGCAUAAAGAACUUUAAGUCAGU
275	15975 16104		[-33.2] (((..(((.((((((.....(((....(((....(((..(((((((..((((..........((((((........)))))).))))..)))))))...))).))).))).))))))...)))....)))
			GCAUCUCAAGGUCUAGUGGCUAGCAUAAAGAACUUUAAGUCAGUUCUUUAUUAUCAAAACAAUGUUUUUAUGUCUGAAGCAAAAUGUUGGACUGAGACUGACCUUACUAAAGGACCUCAUGAAUUUUGC
276	16046 16112		[-19.6] (((..(.((((((((.(.....((((.....((((....))))..)))).).)))))))).)..)))
			UGUCUGAAGCAAAAUGUUGGACUGAGACUGACCUUACUAAAGGACCUCAUGAAUUUUGCUCUCAACA
277	16059 16176		[-23] ((.((((...((..(((....((...((((..(.(((((...(..((((.(((............)))....))))..)...))))).)..))))...))..))).))..))))..))
			AUGUUGGACUGAGACUGACCUUACUAAAGGACCUCAUGAAUUUUGCUCUCAACAUACAAUGCUAGUUAAACAGGGUGAUGAUUAUGUGUACCUUCCUUACCCAGAUCCAUCAAGAAU
278	16104 16184		[-16.8] (((((...((.(..(((...(((.....((((((.((............)).)))))).))).)))...).))...)))))
			CUCUCAACAUACAAUGCUAGUUAAACAGGGUGAUGAUUAUGUGUACCUUCCUUACCCAGAUCCAUCAAGAAUCCUAGGGG
279	16142 16230		[-22.1] ((.(((((((.((.((((...(...((((.(((((.((.(....).))..)))))...)))).)...)))).....)).))))))).))
			UAUGUGUACCUUCCUUACCCAGAUCCAUCAAGAAUCCUAGGGGCCGGCUGUUUUGUAGAUGAUAUCGUAAAAACAGAUGGUACACUUA
280	16163 16310		[-36.6] (((.(((((..(.((((.((((.......((((.((((.((.....((((...((..((((..(..(((((.(.....).)))))..)...)))).....)).)))).)).)))).)))).))))....))))...)..))))).)))
			GAUCCAUCAAGAAUCCUAGGGGCCGGCUGUUUUGUAGAUGAUAUCGUAAAAACAGAUGGUACACUUAUGAUUGAACGGUUCGUGUCUUUAGCUAUAGAUGCUUACCCACUUACUAAACAUCCUAAUCAGGAGUAUGCUGAUGUCUU
281	16221 16321		[-26.2] ((((((...((((..((.((((.....((((....((...((((.(((.........))).)))).))...))))....))))...))..)))).))))))
			GGUACACUUAUGAUUGAACGGUUCGUGUCUUUAGCUAUAGAUGCUUACCCACUUACUAAACAUCCUAAUCAGGAGUAUGCUGAUGUCUUUCAUUUGUACU
282	16275 16414		[-34.7] ((((..(..(..(.((((.(((((((...((((((..(((.(((.((...(((..(((.(..........).))).)))...)).))).)))..)))))).........))))))).....)))).)..)..)...))))
			UACUAAACAUCCUAAUCAGGAGUAUGCUGAUGUCUUUCAUUUGUACUUACAAUACAUAAGAAAGCUACAUGAUGAGUUAACAGGACACAUGUUAGACAUGUAUUCUGUUAUGCUUACUAAUGAUAACACUUCAAGGUA
283	16290 16426		[-34.2] (((((...(((((..(((...(((((.(((..........(((((...((.((((((.....((((((.(...).)))))).))))))..)).)))))..))).)))))...)))......)))))......)))))
			UCAGGAGUAUGCUGAUGUCUUUCAUUUGUACUUACAAUACAUAAGAAAGCUACAUGAUGAGUUAACAGGACACAUGUUAGACAUGUAUUCUGUUAUGCUUACUAAUGAUAACACUUCAAGGUAUUGGGAACCUGA
284	16337 16480		[-34] (((((.((.....((((...(((((..((((...(((((..(((...((.(((((.((((((.............))))))......)))))..)).)))..))))).......))))...)))))...))))...)).)))))
			AAGCUACAUGAUGAGUUAACAGGACACAUGUUAGACAUGUAUUCUGUUAUGCUUACUAAUGAUAACACUUCAAGGUAUUGGGAACCUGAGUUUUAUGAGGCUAUGUACACACCGCAUACAGUCUUACAGGCUGUUGGGGCUU
285	16444 16484		[-12.8] (((((..((.(.((((((...))))))....).)).)))))
			ACACACCGCAUACAGUCUUACAGGCUGUUGGGGCUUGUGU
286	16480 16620		[-43.1] (((...(..(((.(((.((((((...(((((.((((((((.(.((((.(((((..((((..(......)..))))...)))))...)))).)......))))))))...)))))...)))))).)))..)))..)...)))
			UGUGUUCUUUGCAAUUCACAGACUUCAUUAAGAUGUGGUGCUUGCAUACGUAGACCAUUCUUAUGUUGUAAAUGCUGUUACGACCAUGUCAUAUCAACAUCACAUAAAUUAGUCUUGUCUGUUAAUCCGUAUGUUUGCA
287	16557 16651		[-26.5] ((((((....(((.......((((((((......(((.((((.....(((.......))).)))).)))......)))))))).)))..))))))
			GUUACGACCAUGUCAUAUCAACAUCACAUAAAUUAGUCUUGUCUGUUAAUCCGUAUGUUUGCAAUGCUCCAGGUUGUGAUGUCACAGAUGUGAC
288	16640 16721		[-17.5] (((((..(.((((............((.(((.(((..(((.....)))..))).....))).))....))))..)..)))))
			CACAGAUGUGACUCAACUUUACUUAGGAGGUAUGAGCUAUUAUUGUAAAUCACAUAAACCACCCAUUAGUUUUCCAUUGUG
289	16658 16791		[-32.6] (((.((((.((.(((..(((((((.(.(((..(.(.((((((((.((((((((....((...)).)))))))).........)))))))).)...)..)))....).))))))).)))...)).))))...)))
			UUACUUAGGAGGUAUGAGCUAUUAUUGUAAAUCACAUAAACCACCCAUUAGUUUUCCAUUGUGUGCUAAUGGACAAGUUUUUGGUUUAUAUAAAAAUACAUGUGUUGGUAGCGAUAAUGUUACUGACUUUAA
290	16730 16871		[-42.9] ((.((((((..(((((.((.......((((.((((((((.(....(((((.(.(.(((.....(((.(((...((......))..))).))).))).).).))))).).)))))))).)))).))..))))).)))))).))
			GACAAGUUUUUGGUUUAUAUAAAAAUACAUGUGUUGGUAGCGAUAAUGUUACUGACUUUAAUGCAAUUGCAACAUGUGACUGGACAAAUGCUGGUGAUUACAUUUUAGCUAACACCUGUACUGAAAGACUCAAGCUUUUU
291	16803 16939		[-29.6] ((((((..(((....(((((....(((.....(((((....(.(((........((.....((((((..((.........))..)))))).))..))).)....)))))..)))....)))))..)))...))))))
			CAUGUGACUGGACAAAUGCUGGUGAUUACAUUUUAGCUAACACCUGUACUGAAAGACUCAAGCUUUUUGCAGCAGAAACGCUCAAAGCUACUGAGGAGACAUUUAAACUGUCUUAUGGUAUUGCUACUGUACGUG
292	16868 16952		[-27.2] ((..((((((...(((..((.(((.(((....((((((.(...).))))))..)))...)))..))..)))....))))))..))
			UUUUGCAGCAGAAACGCUCAAAGCUACUGAGGAGACAUUUAAACUGUCUUAUGGUAUUGCUACUGUACGUGAAGUGCUGUCUGA
293	16889 17027		[-36.4] (((((.....(((((((.((((...((((...(((..((((((..(.((((((..(.(((.............))).)..))))))..)..)))))).))).))))......)))).........)))))))..)))))
			AGCUACUGAGGAGACAUUUAAACUGUCUUAUGGUAUUGCUACUGUACGUGAAGUGCUGUCUGACAGAGAAUUACAUCUUUCAUGGGAAGUUGGUAAACCUAGACCACCACUUAACCGAAAUUAUGUCUUUACUGGUU
294	16963 17085		[-27.8] (((((.((((.(((......(((..((((.......((((.((.(...((..((...(((.(....).)))..))..))...).)).)))).....))))....))).))).))))..)))))
			CAUCUUUCAUGGGAAGUUGGUAAACCUAGACCACCACUUAACCGAAAUUAUGUCUUUACUGGUUAUCGUGUAACUAAAAACAGUAAAGUACAAAUAGGAGAGUACACCUUUGAAAAAGGUG
295	16982 17109		[-30.2] (((((((.(((..(((((..(.(((....(((..(((((..(........((((..(.(.......).)..)))).)..))))).........)))....))).)...)))))...)))..)))))))
			GGUAAACCUAGACCACCACUUAACCGAAAUUAUGUCUUUACUGGUUAUCGUGUAACUAAAAACAGUAAAGUACAAAUAGGAGAGUACACCUUUGAAAAAGGUGACUAUGGUGAUGCUGUUGUUUACC
296	17032 17118		[-26.1] ((((.((.((.(((((((...(((..((((.......((((((.....)))))).)))).))).))))))).))......)).))))
			UGUAACUAAAAACAGUAAAGUACAAAUAGGAGAGUACACCUUUGAAAAAGGUGACUAUGGUGAUGCUGUUGUUUACCGAGGUACA
297	17027 17116		[-24.4] ((((..((((......(((((((...(((..((((.......((((((.....)))))).)))).))).)))))))..))))....))))
			UAUCGUGUAACUAAAAACAGUAAAGUACAAAUAGGAGAGUACACCUUUGAAAAAGGUGACUAUGGUGAUGCUGUUGUUUACCGAGGUA
298	17088 17216		[-24.7] (((((((.(....((((.(((...((((......((((........((((...(((((..((.......)).)))))............)))).))))..))))......)))..)))).).)))))))
			UAUGGUGAUGCUGUUGUUUACCGAGGUACAACAACUUACAAAUUAAAUGUUGGUGAUUAUUUUGUGCUGACAUCACAUACAGUAAUGCCAUUAAGUGCACCUACACUAGUGCCACAAGAGCACUAUG
299	17168 17228		[-15.8] (((((((.(...(..(((((..((..............)).)))))..)...).)))))))
			CAGUAAUGCCAUUAAGUGCACCUACACUAGUGCCACAAGAGCACUAUGUUAGAAUUACUG
300	17170 17234		[-15.2] ((((.........((((...(((...((((((.......))))))...)))...))))...))))
			GUAAUGCCAUUAAGUGCACCUACACUAGUGCCACAAGAGCACUAUGUUAGAAUUACUGGCUUAU
301	17227 17348		[-31.2] ((((((.((((....(((........((....((((....(((..((.(((((....(((((....))))).)))))..))...))).)))).....))......)))...)))).))))))
			UGGCUUAUACCCAACACUCAAUAUCUCAGAUGAGUUUUCUAGCAAUGUUGCAAAUUAUCAAAAGGUUGGUAUGCAAAAGUAUUCUACACUCCAGGGACCACCUGGUACUGGUAAGAGUCA
302	17291 17367		[-26.4] ((((((...((((((..(((((.((..(((((......)))))...))...)))))..)))))).......))))))
			GGUUGGUAUGCAAAAGUAUUCUACACUCCAGGGACCACCUGGUACUGGUAAGAGUCAUUUUGCUAUUGGCCUAGCU
303	17380 17441		[-29.5] (((.((((((((((.((..(((((..((......)).)))))..))..)))))))))).)))
			UCUGCUCGCAUAGUGUAUACAGCUUGCUCUCAUGCCGCUGUUGAUGCACUAUGUGAGAAGG
304	17410 17512		[-27.9] (((.(.((((.....(((((.(((((...(((...(((....(((((.(((.......)))..))))).)))..))).)))))....))))).)))).).)))
			UCAUGCCGCUGUUGAUGCACUAUGUGAGAAGGCAUUAAAAUAUUUGCCUAUAGAUAAAUGUAGUAGAAUUAUACCUGCACGUGCUCGUGUAGAGUGUUUUGA
305	17449 17591		[-36] ((((((((.(.(((....((((((......(((((...(.(((((((.((((.((((..(((((.....)))))....)))).)))).......))))))).).......))))).))))))..))).)......))))))))
			AUAUUUGCCUAUAGAUAAAUGUAGUAGAAUUAUACCUGCACGUGCUCGUGUAGAGUGUUUUGAUAAAUUCAAAGUGAAUUCAACAUUAGAACAGUAUGUCUUUUGUACUGUAAAUGCAUUGCCUGAGACGACAGCAGAUAU
306	17518 17603		[-22.1] ((((((......((((...((.....((.((((((..(((.(((....))).)))..))))))...))...))..)))).))))))
			UCAAAGUGAAUUCAACAUUAGAACAGUAUGUCUUUUGUACUGUAAAUGCAUUGCCUGAGACGACAGCAGAUAUAGUUGUCUUUGA
307	17591 17735		[-38.2] (((.((((((((.((..(((.(...(((.((.......((((.((((.(((((((((....(..((((((.(....).))))))..).)))))))))....))))))))..))..)))...).)))..))..))))))))..)))
			UAGUUGUCUUUGAUGAAAUUUCAAUGGCCACAAAUUAUGAUUUGAGUGUUGUCAAUGCCAGAUUACGUGCUAAGCACUAUGUGUACAUUGGCGACCCUGCUCAAUUACCUGCACCACGCACAUUGCUAACUAAGGGCACACUA
308	17682 17818		[-34.2] ((((((.(((..(((.(.((.(((...(.......(((.(.((((.(((((((.((....((......))..)).)))))))...)))).........).)))...)...))).....)).).))).))).))))))
			GGCGACCCUGCUCAAUUACCUGCACCACGCACAUUGCUAACUAAGGGCACACUAGAACCAGAAUAUUUCAAUUCAGUGUGUAGACUUAUGAAAACUAUAGGUCCAGACAUGUUCCUCGGAACUUGUCGGCGUUGUC
309	17754 17827		[-16.9] (((((......(((..(((....(.((((((.(.((........)).).)))))).).))).)))....)))))
			UUCAGUGUGUAGACUUAUGAAAACUAUAGGUCCAGACAUGUUCCUCGGAACUUGUCGGCGUUGUCCUGCUGAA
310	17800 17913		[-32] (((((.((..(((((((..(....(((..(((((.......((.(((((((((.((.........)).))))))))).))..))))).))).)..)))))))..))...)))))
			GGAACUUGUCGGCGUUGUCCUGCUGAAAUUGUUGACACUGUGAGUGCUUUGGUUUAUGAUAAUAAGCUUAAAGCACAUAAAGACAAAUCAGCUCAAUGCUUUAAAAUGUUUU
311	17877 18023		[-40.9] (((((((((.......(((....((((((.((((....((((((..(((((((((....(((((..((((.......)))).....))))).)))))))))......)))))).))))........))))))..))).)))))))))
			AUAAAGACAAAUCAGCUCAAUGCUUUAAAAUGUUUUAUAAGGGUGUUAUCACGCAUGAUGUUUCAUCUGCAAUUAACAGGCCACAAAUAGGCGUGGUAAGAGAAUUCCUUACACGUAACCCUGCUUGGAGAAAAGCUGUCUUUAU
312	18000 18133		[-33] ((..((((..(..((.(((..(((((..((((...((((.((((..((..((((.((((((...)))))).)))).....))..)))).))))......)))).....))))).)))...))..).))))..))
			UGCUUGGAGAAAAGCUGUCUUUAUUUCACCUUAUAAUUCACAGAAUGCUGUAGCCUCAAAGAUUUUGGGACUACCAACUCAAACUGUUGAUUCAUCACAGGGCUCAGAAUAUGACUAUGUCAUAUUCACUCA
313	18084 18147		[-13.4] (((((.........(((.(..(..(((((((((...))))))))).....)..).))).)))))
			CUGUUGAUUCAUCACAGGGCUCAGAAUAUGACUAUGUCAUAUUCACUCAAACCACUGAAACAG
314	18100 18150		[-12.2] ((((.((((..(.(((...((.......)).))).)...))))....))))
			GGGCUCAGAAUAUGACUAUGUCAUAUUCACUCAAACCACUGAAACAGCUC
315	18101 18245		[-30.4] (((.((.(((..(..((((...(((((....(((.((.........(((..((((.((((((..((((........))))..)))))).))))....))).))......)))...)))))...))))..)..)))..))...)))
			GGCUCAGAAUAUGACUAUGUCAUAUUCACUCAAACCACUGAAACAGCUCACUCUUGUAAUGUAAACAGAUUUAAUGUUGCUAUUACCAGAGCAAAAGUAGGCAUACUUUGCAUAAUGUCUGAUAGAGACCUUUAUGACAAGUU
316	18108 18253		[-32.2] ((((..((((.(((((((....(((.(..((.....(((.........(((((.(((..(..((((...(((..((......)).))).))))..)..))).)))))...))).)).).))).....)))))))))))....))))
			GAAUAUGACUAUGUCAUAUUCACUCAAACCACUGAAACAGCUCACUCUUGUAAUGUAAACAGAUUUAAUGUUGCUAUUACCAGAGCAAAAGUAGGCAUACUUUGCAUAAUGUCUGAUAGAGACCUUUAUGACAAGUUGCAAUUU
317	18178 18288		[-29.1] ((((((((..((...((.((...((((.((..((((..(.((((..(.((....)).)..))))..)..))))..))...)))).....))....)).))...))))))))
			GUUGCUAUUACCAGAGCAAAAGUAGGCAUACUUUGCAUAAUGUCUGAUAGAGACCUUUAUGACAAGUUGCAAUUUACAAGUCUUGAAAUUCCACGUAGGAAUGUGGCAAC
318	18206 18338		[-35.6] ((((((((..((.((((....(((.(((.(...(((..((.((...((..((((.........((((((....))))))..))))..)).))..))..))).).))).)))......)))).)).))))))))
			UACUUUGCAUAAUGUCUGAUAGAGACCUUUAUGACAAGUUGCAAUUUACAAGUCUUGAAAUUCCACGUAGGAAUGUGGCAACUUUACAAGCUGAAAAUGUAACAGGACUCUUUAAAGAUUGUAGUAAGGUA
319	18273 18370		[-21.5] (((((..(((((.(((((.......(((..((.(.((((..((.......)).))))....).))..)))..))))).....)))))......)))))
			GUAGGAAUGUGGCAACUUUACAAGCUGAAAAUGUAACAGGACUCUUUAAAGAUUGUAGUAAGGUAAUCACUGGGUUACAUCCUACACAGGCACCUAC
320	18334 18435		[-34.7] (((((.((....(((....((..(((((.(.((((........((((.((((.........)))).)))).)))).).))))).))...))).))..)))))
			AGGUAAUCACUGGGUUACAUCCUACACAGGCACCUACACACCUCAGUGUUGACACUAAAUUCAAAACUGAAGGUUUAUGUGUUGACAUACCUGGCAUACCU
321	18334 18448		[-35.2] ((((..((..(((((....((.....((((...(.(((((..(((((.((((.........)))).))))).......))))).).....)))).)).)))))..))....))))
			AGGUAAUCACUGGGUUACAUCCUACACAGGCACCUACACACCUCAGUGUUGACACUAAAUUCAAAACUGAAGGUUUAUGUGUUGACAUACCUGGCAUACCUAAGGACAUGACCU
322	18416 18498		[-18] (((((.....(((.((.(.(......(.(((((((.(.(((.......))).).))))))).)...).).))..))).)))))
			UUGACAUACCUGGCAUACCUAAGGACAUGACCUAUAGAAGACUCAUCUCUAUGAUGGGUUUUAAAAUGAAUUAUCAAGUUAA
323	18533 18587		[-14.4] (((.....(((((.(....((((.((......)).))))....).)))))..)))
			AGCUAUAAGACAUGUACGUGCAUGGAUUGGCUUCGAUGUCGAGGGGUGUCAUGCU
324	18533 18599		[-17] ((((.(........((...((((((....(((((........))))).))))))...))..).))))
			AGCUAUAAGACAUGUACGUGCAUGGAUUGGCUUCGAUGUCGAGGGGUGUCAUGCUACUAGAGAAGCU
325	18597 18669		[-20.6] ((((.(.(((((.............((((((((((.(.((...)).)..))))))))))..))))).).))))
			GCUGUUGGUACCAAUUUACCUUUACAGCUAGGUUUUUCUACAGGUGUUAACCUAGUUGCUGUACCUACAGGU
326	18599 18689		[-24.1] ((.(.(((..((((..((((.(.((((((((((.(.((...)).)..))))))))))........).))))....))))....))).).))
			UGUUGGUACCAAUUUACCUUUACAGCUAGGUUUUUCUACAGGUGUUAACCUAGUUGCUGUACCUACAGGUUAUGUUGAUACACCUAAUA
327	18639 18748		[-24.5] (((((.(.....(((((......((.(((((....(((.(..(((.(((((.(...((....)).).)))))))).).)))....))))).))..)))))...).)))))
			AGGUGUUAACCUAGUUGCUGUACCUACAGGUUAUGUUGAUACACCUAAUAAUACAGAUUUUUCCAGAGUUAGUGCUAAACCACCGCCUGGAGAUCAAUUUAAACACCU
328	18723 18838		[-25.5] ((...((((((...(((((......((((...((.(.(((((((....(((.....(.((((...)))).).))).))))))).).))....)))).....))))).)))))).))
			CGCCUGGAGAUCAAUUUAAACACCUCAUACCACUUAUGUACAAAGGACUUCCUUGGAAUGUAGUGCGUAUAAAGAUUGUACAAAUGUUAAGUGACACACUUAAAAAUCUCUCUG
329	18762 18901		[-32.5] (((((((.(((((..((..((((...((...(((((..(((.((((((.......(((.(..(((.(......).)))..).))).))))))........))).....))))).))..))))..)).))))).)))))))
			UACAAAGGACUUCCUUGGAAUGUAGUGCGUAUAAAGAUUGUACAAAUGUUAAGUGACACACUUAAAAAUCUCUCUGACAGAGUCGUAUUUGUCUUAUGGGCACAUGGCUUUGAGUUGACAUCUAUGAAGUAUUUUGUG
330	18830 18937		[-30.6] (((.(...(((((.(.(((.(..(((((((...((((..((((.((.......)).....))))....))))...)))))))..).)))....).)))))...).)))
			AUCUCUCUGACAGAGUCGUAUUUGUCUUAUGGGCACAUGGCUUUGAGUUGACAUCUAUGAAGUAUUUUGUGAAAAUAGGACCUGAGCGCACCUGUUGUCUAUGUGAU
331	18852 18972		[-31.9] (((((...(((((..(((....((((.(.(((..(((...(((.......(.((((((..(.....)..)))))).).)))...)))...))).)....))))...))).))))).)))))
			UGUCUUAUGGGCACAUGGCUUUGAGUUGACAUCUAUGAAGUAUUUUGUGAAAAUAGGACCUGAGCGCACCUGUUGUCUAUGUGAUAGACGUGCCACAUGCUUUUCCACUGCUUCAGACA
332	18892 18997		[-26.6] ((((.(.(((..((((((..((((..(((..((..(..((((((.((....)).))))))..)....)).))).)))).........))))))..))).)..))))
			GUAUUUUGUGAAAAUAGGACCUGAGCGCACCUGUUGUCUAUGUGAUAGACGUGCCACAUGCUUUUCCACUGCUUCAGACACUUAUGCCUGUUGGCAUCAUUCUAU
333	18936 19016		[-25.1] (((((((((.((.........((((.((((.(((.((....)).)))..)))).........))))..))..)))))))))
			AUAGACGUGCCACAUGCUUUUCCACUGCUUCAGACACUUAUGCCUGUUGGCAUCAUUCUAUUGGAUUUGAUUACGUCUAU
334	18983 19092		[-27.9] ((((((..((..(..(((.((((.((((...((.(.((((((...(((.......)))..)))))).)..))...))))....))))....)))..)...))..))))))
			UUGGCAUCAUUCUAUUGGAUUUGAUUACGUCUAUAAUCCGUUUAUGAUUGAUGUUCAACAAUGGGGUUUUACAGGUAACCUACAAAGCAACCAUGAUCUGUAUUGUCAA
335	18986 19128		[-35.9] (((((((...(((((.......((((((..((..(((.....((..((((...((...((((.(((((..(((...)))..)))))..))))....))....))))....)).)))...))..)))))).))))).)))))))
			GCAUCAUUCUAUUGGAUUUGAUUACGUCUAUAAUCCGUUUAUGAUUGAUGUUCAACAAUGGGGUUUUACAGGUAACCUACAAAGCAACCAUGAUCUGUAUUGUCAAGUCCAUGGUAAUGCACAUGUAGCUAGUUGUGAUGC
336	19044 19134		[-30.4] ((((.((.((((((.((..(((((..(((.(((.(((.((......)).)))...)))...)))...))))).)).)))))).))..))))
			AUGGGGUUUUACAGGUAACCUACAAAGCAACCAUGAUCUGUAUUGUCAAGUCCAUGGUAAUGCACAUGUAGCUAGUUGUGAUGCAAUCAU
337	19092 19187		[-29.9] ((((((.......(..((((((.(((..(((((..(((..(..(((.....)))..).))).))))).))).........))))))..).))))))
			AGUCCAUGGUAAUGCACAUGUAGCUAGUUGUGAUGCAAUCAUGACUAGGUGUCUAGCUGUCCACGAGUGCUUUGUUAAGCGUGUUGACUGGACU
338	19119 19265		[-34.8] ((((....(((((((((..(.((..((((...(((..((.(..(((.(((.(.((..((((...(((..........)))..))))..))..).)))..)))..)..)).)))...))))......)).)..)))))))))..))))
			GUUGUGAUGCAAUCAUGACUAGGUGUCUAGCUGUCCACGAGUGCUUUGUUAAGCGUGUUGACUGGACUAUUGAAUAUCCUAUAAUUGGUGAUGAACUGAAGAUUAAUGCGGCUUGUAGAAAGGUUCAACACAUGGUUGUUAAAGC
339	19203 19292		[-25.6] ((((((.(((..(((...(.(((((((((((............((((.....))))...))))))))))).)..)))...))).))))))
			AUUGGUGAUGAACUGAAGAUUAAUGCGGCUUGUAGAAAGGUUCAACACAUGGUUGUUAAAGCUGCAUUAUUAGCAGACAAAUUCCCAGU
340	19266 19369		[-25.4] ((((((((.(((........(((...((((.((...((..((((.......(.(((....))).).))))......)).)).)))).))).)))..))))))))
			UGCAUUAUUAGCAGACAAAUUCCCAGUUCUUCACGACAUUGGUAACCCUAAAGCUAUUAAGUGUGUACCUCAAGCUGAUGUAGAAUGGAAGUUCUAUGAUGCA
341	19323 19435		[-37.1] (((.(((((((.(..(((.....(((((((((...((((((..((...(((.((((.....)))).)))..))..))))))...))))))))).)))..).)))))))..)))
			UUAAGUGUGUACCUCAAGCUGAUGUAGAAUGGAAGUUCUAUGAUGCACAGCCUUGUAGUGACAAAGCUUAUAAAAUAGAAGAAUUAUUCUAUUCUUAUGCCACACAUUCUGA
342	19420 19532		[-26.2] (((.(((...(..((.((((((.(((((..(((.(..((.......(((.(((..........)))..))).))..)...)))..))))).)))))).))..)...))).)))
			AUGCCACACAUUCUGACAAAUUCACAGAUGGUGUAUGCCUAUUUUGGAAUUGCAAUGUCGAUAGAUAUCCUGCUAAUUCCAUUGUUUGUAGAUUUGACACUAGAGUGCUAU
343	19439 19532		[-25.1] ((.(((...(((((.((.(.((((..((((((((..(((((....))))).....))))))))......)))).).)).)))))...)))..))
			AUUCACAGAUGGUGUAUGCCUAUUUUGGAAUUGCAAUGUCGAUAGAUAUCCUGCUAAUUCCAUUGUUUGUAGAUUUGACACUAGAGUGCUAU
344	19503 19640		[-35.1] ((.((((.((.(((((......((.((...((....((((...(.(((((.....(.((((.....(((((((......)))))))..)))).).))))).).))))....)).)).)).))))).))...)))).))
			UGUUUGUAGAUUUGACACUAGAGUGCUAUCUAACCUUAACUUGCCUGGUUGUGAUGGUGGCAGUUUGUAUGUAAAUAAACAUGCAUUCCACACACCAGCUUUUGAUAAAAGUGCUUUUGUUAAUUUAAAACAAUUA
345	19501 19638		[-36.3] (((((((...((.((((((..((...(..((((.((...........(((((.(((.(((..(((((((((......)))))).)))...))).))))))))..)).))))..)...))..)))))).)).)))))))
			AUUGUUUGUAGAUUUGACACUAGAGUGCUAUCUAACCUUAACUUGCCUGGUUGUGAUGGUGGCAGUUUGUAUGUAAAUAAACAUGCAUUCCACACACCAGCUUUUGAUAAAAGUGCUUUUGUUAAUUUAAAACAAU
346	19642 19711		[-19.9] (((...(((((...(((((((....(.(((...(((...)))..))).)...))))))).)))))..)))
			CAUUUUUCUAUUACUCUGACAGUCCAUGUGAGUCUCAUGGAAAACAAGUAGUGUCAGAUAUAGAUUAUG
347	19676 19786		[-45.5] (((((........(((.(((((....((((((...((((((((......(((.((((((....)))))).))).....)))))))).)))))).)))))...))).)))))
			CUCAUGGAAAACAAGUAGUGUCAGAUAUAGAUUAUGUACCACUAAAGUCUGCUACGUGUAUAACACGUUGCAAUUUAGGUGGUGCUGUCUGUAGACAUCAUGCUAAUGAG
348	19732 19851		[-34.1] ((((....((((..((.....((((...((((......(.(((((((.((...((((.((((...))))...))))...)).))))))).)..))))..))))..)).))))....))))
			UGUAUAACACGUUGCAAUUUAGGUGGUGCUGUCUGUAGACAUCAUGCUAAUGAGUACAGAUUGUAUCUCGAUGCUUAUAACAUGAUGAUCUCAGCUGGCUUUAGCUUGUGGGUUUACA
349	19740 19876		[-37.7] ((.(((......((((((..(.(((.(((((((..((.(((((..(((..((((...((((.(.((.....)).).)))).))))..)))....))))).))...))))))).))).)....)))))).)))...))
			CACGUUGCAAUUUAGGUGGUGCUGUCUGUAGACAUCAUGCUAAUGAGUACAGAUUGUAUCUCGAUGCUUAUAACAUGAUGAUCUCAGCUGGCUUUAGCUUGUGGGUUUACAAACAAUUUGAUACUUAUAACCUCUG
350	19759 19898		[-35.6] ((..((((((((((.(((.(.(.((((((.((((((((..((((..(((..(..(..(((.....)))..)...)..)))...)))).......))))))))..)))))).).)..)))......)))))).))))..))
			UGCUGUCUGUAGACAUCAUGCUAAUGAGUACAGAUUGUAUCUCGAUGCUUAUAACAUGAUGAUCUCAGCUGGCUUUAGCUUGUGGGUUUACAAACAAUUUGAUACUUAUAACCUCUGGAACACUUUUACAAGACUUCA
351	19832 19936		[-15.8] (((((................(((((.(((.(.(((((..(((((((....(((....)))..))))))).........))))).).)))..)))))...)))))
			CUUUAGCUUGUGGGUUUACAAACAAUUUGAUACUUAUAACCUCUGGAACACUUUUACAAGACUUCAGAGUUUAGAAAAUGUGGCUUUUAAUGUUGUAAAUAAGG
352	19866 20015		[-34.3] ((..(((.........((((((...((((.((..(((.((((((.((..(((((...((((((.(.(((((....))))).)...))))))....)))))..)).))))))..)))..)).....))))....))))))....)))..))
			UAUAACCUCUGGAACACUUUUACAAGACUUCAGAGUUUAGAAAAUGUGGCUUUUAAUGUUGUAAAUAAGGGACACUUUGAUGGACAACAGGGUGAAGUACCAGUUUCUAUCAUUAAUAACACUGUUUACACAAAAGUUGAUGGUGUUG
353	19957 20051		[-24.2] ((((((.((....((((.(.(((.(((.((((((.((.((......)).)).))))))..........)))..))).)...)))).)).))))))
			GGGUGAAGUACCAGUUUCUAUCAUUAAUAACACUGUUUACACAAAAGUUGAUGGUGUUGAUGUAGAAUUGUUUGAAAAUAAAACAACAUUACCU
354	20008 20091		[-15.7] ((((((((..(((......(((......((((.(.((((((.....)))))).)..)))).......)))..))).))))))))
			UGGUGUUGAUGUAGAAUUGUUUGAAAAUAAAACAACAUUACCUGUUAAUGUAGCAUUUGAGCUUUGGGCUAAGCGCAACAUUA
355	20052 20192		[-34.6] ((..((((.(((((((...((((.....((..((..(((.....(((((.(((.((((...((((((((....))))))))...)))).)))....))))).))).))....)).)))).)))))))......))))..))
			GUUAAUGUAGCAUUUGAGCUUUGGGCUAAGCGCAACAUUAAACCAGUACCAGAGGUGAAAAUACUCAAUAAUUUGGGUGUGGACAUUGCUGCUAAUACUGUGAUCUGGGACUACAAAAGAGAUGCUCCAGCACAUAUAU
356	20051 20185		[-33.9] ((((.....((((((....((((.((.(((.((((..((((....(((((......((....(((((((......)))))))..))..))))).))))..))))..)))....))...)))).))))))..))))
			UGUUAAUGUAGCAUUUGAGCUUUGGGCUAAGCGCAACAUUAAACCAGUACCAGAGGUGAAAAUACUCAAUAAUUUGGGUGUGGACAUUGCUGCUAAUACUGUGAUCUGGGACUACAAAAGAGAUGCUCCAGCA
357	20124 20230		[-21] (((((.((((..((.....((..(((((...((...(((..((.........(((....)))..))..)))...)).)))))..))........)).)))).)))))
			UUUGGGUGUGGACAUUGCUGCUAAUACUGUGAUCUGGGACUACAAAAGAGAUGCUCCAGCACAUAUAUCUACUAUUGGUGUUUGUUCUAUGACUGACAUAGCCAAG
358	20126 20262		[-25.8] ((((((.......(((...(((...(((.(..(((...((......(..(((...(((..((((.((.((((...))))...))..)))).))).)))..)..))....)))..)...)))..))).))).))))))
			UGGGUGUGGACAUUGCUGCUAAUACUGUGAUCUGGGACUACAAAAGAGAUGCUCCAGCACAUAUAUCUACUAUUGGUGUUUGUUCUAUGACUGACAUAGCCAAGAAACCAACUGAAACGAUUUGUGCACCACUCA
359	20133 20268		[-24.2] (((((.(((...(((...(((.(..(((...((...........(((.(((..((((.((.((((...))))...))..)))).)))....)))..))....)))..)...)))..))).)))........)))))
			GGACAUUGCUGCUAAUACUGUGAUCUGGGACUACAAAAGAGAUGCUCCAGCACAUAUAUCUACUAUUGGUGUUUGUUCUAUGACUGACAUAGCCAAGAAACCAACUGAAACGAUUUGUGCACCACUCACUGUCU
360	20167 20274		[-23.6] (((((((((...(...(((((...(((..(..((((......((((..(.(((...))).).))))..))))..)....))).)))))...).......)))))))))
			CAAAAGAGAUGCUCCAGCACAUAUAUCUACUAUUGGUGUUUGUUCUAUGACUGACAUAGCCAAGAAACCAACUGAAACGAUUUGUGCACCACUCACUGUCUUUUUUG
361	20276 20420		[-42.2] (((((.((((((((........(((((...(.(((...((..((...((........(((((((.(((.(((.........))).))).)))))))..))....))..))...))).)...))))).)))))))).....)))))
			UGGUAGAGUUGAUGGUCAAGUAGACUUAUUUAGAAAUGCCCGUAAUGGUGUUCUUAUUACAGAAGGUAGUGUUAAAGGUUUACAACCAUCUGUAGGUCCCAAACAAGCUAGUCUUAAUGGAGUCACAUUAAUUGGAGAAGCCG
362	20312 20421		[-30.5] (((.(((...((((((.(((..(..(((.(((..((((...((.(((((......)))))..))...)))).)))..)))..)..)))..))))))..)))......)))
			AUGCCCGUAAUGGUGUUCUUAUUACAGAAGGUAGUGUUAAAGGUUUACAACCAUCUGUAGGUCCCAAACAAGCUAGUCUUAAUGGAGUCACAUUAAUUGGAGAAGCCGU
363	20433 20496		[-10.4] ((.(.((...((((...(((((.(((......))).)))))........))))...)).)..))
			UCAAUUAUUAUAAGAAAGUUGAUGGUGUUGUCCAACAAUUACCUGAAACUUACUUUACUCAGA
364	20524 20671		[-47.7] ((.(((((..((((..(.((((.(((((.....(((((((..(((((...((((((((((...((..((((((...)))))).)).))))))))))....)))))...)))))))...))))).)))).)..))))..)))))...))
			AGGAGUCAAAUGGAAAUUGAUUUCUUAGAAUUAGCUAUGGAUGAAUUCAUUGAACGGUAUAAAUUAGAAGGCUAUGCCUUCGAACAUAUCGUUUAUGGAGAUUUUAGUCAUAGUCAGUUAGGUGGUUUACAUCUACUGAUUGGACU
365	20574 20715		[-45.3] ((((...(.(.((((.((((((..((.((((..((.....((((((........((((((..((((((.((((((.....)))))).)))))).)))))).)))))).)).)))).))..)))))).)))).).)...))))
			UGAACGGUAUAAAUUAGAAGGCUAUGCCUUCGAACAUAUCGUUUAUGGAGAUUUUAGUCAUAGUCAGUUAGGUGGUUUACAUCUACUGAUUGGACUAGCUAAACGUUUUAAGGAAUCACCUUUUGAAUUAGAAGAUUUUA
366	20654 20758		[-22.6] (((((.......((((.(((((....((((..((((((.(.((((((...)))))).)...))))))..))))......)))))........))))....)))))
			CAUCUACUGAUUGGACUAGCUAAACGUUUUAAGGAAUCACCUUUUGAAUUAGAAGAUUUUAUUCCUAUGGACAGUACAGUUAAAAACUAUUUCAUAACAGAUG
367	20743 20830		[-13.5] ((((...(((((((..((....(((((..(((...((((..(....)..)))).)))......))))).))..)))))))....))))
			UAUUUCAUAACAGAUGCGCAAACAGGUUCAUCUAAGUGUGUGUGUUCUGUUAUUGAUUUAUUACUUGAUGAUUUUGUUGAAAUAAUA
368	20770 20881		[-18.2] (((....(((.(.((...(((..(((.(((.......((((..((((((((((...)))))))))).))))....))).))).......)))....)).)....)))..)))
			UCAUCUAAGUGUGUGUGUUCUGUUAUUGAUUUAUUACUUGAUGAUUUUGUUGAAAUAAUAAAAUCCCAAGAUUUAUCUGUAGUUUCUAAGGUUGUCAAAGUGACUAUUGA
369	20833 20912		[-22.9] ((.(((((.(.((..((.(((((((...((.((((.((....))..)))).))..))))))).))..)).).))))).))
			AUCCCAAGAUUUAUCUGUAGUUUCUAAGGUUGUCAAAGUGACUAUUGACUAUACAGAAAUUUCAUUUAUGCUUUGGUGU
370	20860 20972		[-23.5] ((((((((..........(((((((....(.((((.......((.(..(((((..................)))))..)..))..)))).)....)))))))...))))))))
			GGUUGUCAAAGUGACUAUUGACUAUACAGAAAUUUCAUUUAUGCUUUGGUGUAAAGAUGGCCAUGUAGAAACAUUUUACCCAAAAUUACAAUCUAGUCAAGCGUGGCAACC
371	20876 21003		[-28.4] ((((...(.((.(((.....(((....((.(((((.........(((((((.((.(.(((.((.........)).))).)..))..))))))).)))))..))....))).....))).)).).))))
			UAUUGACUAUACAGAAAUUUCAUUUAUGCUUUGGUGUAAAGAUGGCCAUGUAGAAACAUUUUACCCAAAAUUACAAUCUAGUCAAGCGUGGCAACCGGGUGUUGCUAUGCCUAAUCUUUACAAAAUG
372	20885 21029		[-32.3] ((((....((((...(((.(((((.(((((((((.......(((.(((((((...(((...((((.....))))......))).....))))))).)))......))))))))).....))))).))).......))))..))))
			UACAGAAAUUUCAUUUAUGCUUUGGUGUAAAGAUGGCCAUGUAGAAACAUUUUACCCAAAAUUACAAUCUAGUCAAGCGUGGCAACCGGGUGUUGCUAUGCCUAAUCUUUACAAAAUGCAAAGAAUGCUAUUAGAAAAGUGUG
373	20936 21048		[-24] (((((.((...(((((.((((((..(((((..........(.((((..((...........))....)))).).))))).))))))....))))).........))..)))))
			UUACCCAAAAUUACAAUCUAGUCAAGCGUGGCAACCGGGUGUUGCUAUGCCUAAUCUUUACAAAAUGCAAAGAAUGCUAUUAGAAAAGUGUGACCUUCAAAAUUAUGGUGA
374	21025 21088		[-14.7] ((..(((.((((..((((((.((.(((((...)))))..))....))))))..)))).))).))
			GUGUGACCUUCAAAAUUAUGGUGAUAGUGCAACAUUACCUAAAGGCAUAAUGAUGAAUGUCGC
375	21051 21193		[-29.7] (((((((....(((...(((((......((((((...........((((...(((....(((.....(((..(((....))).)))....))).)))...))))....))))))..)))))...........))).)))))))
			GUGCAACAUUACCUAAAGGCAUAAUGAUGAAUGUCGCAAAAUAUACUCAACUGUGUCAAUAUUUAAACACAUUAACAUUAGCUGUACCCUAUAAUAUGAGAGUUAUACAUUUUGGUGCUGGUUCUGAUAAAGGAGUUGCAC
376	21132 21217		[-24.2] (((((....((.((((.....((........((((((((.(.((((.....)))).).)))))))).))...)))).))..)))))
			GCUGUACCCUAUAAUAUGAGAGUUAUACAUUUUGGUGCUGGUUCUGAUAAAGGAGUUGCACCAGGUACAGCUGUUUUAAGACAGU
377	21186 21308		[-30.4] ((((((((..(.(((....(((..........(((((.((.(.(((.(((......((((.(.........).))))..))).)))...).))...)))))..)))..))).)..))))))))
			AGUUGCACCAGGUACAGCUGUUUUAAGACAGUGGUUGCCUACGGGUACGCUGCUUGUCGAUUCAGAUCUUAAUGACUUUGUCUCUGAUGCAGAUUCAACUUUGAUUGGUGAUUGUGCAACU
378	21201 21320		[-32.6] ((((((.(....(((((.((....(((.((((...((((........(((((...(((.....)))..))))).)))).....))))......)))......)).)))))..).))))))
			AGCUGUUUUAAGACAGUGGUUGCCUACGGGUACGCUGCUUGUCGAUUCAGAUCUUAAUGACUUUGUCUCUGAUGCAGAUUCAACUUUGAUUGGUGAUUGUGCAACUGUACAUACAGCU
379	21241 21378		[-36.2] ((((.((...(.(((((...((..((((.((((((.((((((....((.((((((..(.(((((....))))).)..)))))).))..))))))...)))))).)))).)).......))))).).....))..))))
			UGUCGAUUCAGAUCUUAAUGACUUUGUCUCUGAUGCAGAUUCAACUUUGAUUGGUGAUUGUGCAACUGUACAUACAGCUAAUAAAUGGGAUCUCAUUAUUAGUGAUAUGUACGACCCUAAGACUAAAAAUGUUACA
380	21317 21463		[-39.1] ((((......((((((((((...(.(((..(.((((.(((((..(((.(((.............(((((((..(((....))).)))))))...)))..)))..)))))..))))...)..))).)......)))))))))).))))
			AGCUAAUAAAUGGGAUCUCAUUAUUAGUGAUAUGUACGACCCUAAGACUAAAAAUGUUACAAAAGAAAAUGACUCUAAAGAGGGUUUUUUCACUUACAUUUGUGGGUUUAUACAACAAAAGCUAGCUCUUGGAGGUUCCGUGGCU
381	21397 21539		[-42.3] (((((((..((((((....(((.((((((((((..((...(((.....(((.(((.((((.((..((....))...)).))))..))).)))..)))...)).))))))))))...)))..........)))))).)))))))
			GAGGGUUUUUUCACUUACAUUUGUGGGUUUAUACAACAAAAGCUAGCUCUUGGAGGUUCCGUGGCUAUAAAGAUAACAGAACAUUCUUGGAAUGCUGAUCUUUAUAAGCUCAUGGGACACUUCGCAUGGUGGACAGCCUUU
382	21519 21612		[-33.8] (((((.((((.....(((.(.(((((.((((.((((((.(((.....))).))))))..)))).....))))).)....)))..)))).)))))
			UUCGCAUGGUGGACAGCCUUUGUUACUAAUGUGAAUGCGUCAUCAUCUGAAGCAUUUUUAAUUGGAUGUAAUUAUCUUGGCAAACCACGCGAA
383	21552 21689		[-30.9] (((((.....((.(((((..((((((..(.(..((((((((..(.(((((.(((((..(......)..)))))..))))).....)..))))))))..)..)..))))))..........))))).)).....)))))
			AAUGCGUCAUCAUCUGAAGCAUUUUUAAUUGGAUGUAAUUAUCUUGGCAAACCACGCGAACAAAUAGAUGGUUAUGUCAUGCAUGCAAAUUACAUAUUUUGGAGGAAUACAAAUCCAAUUCAGUUGUCUUCCUAUU
384	21649 21795		[-41.4] (((((.(((((....(((((..((...((((..(.((...((((((...(((((((....(.(.(((((........))))).).)....)))))))...)))))).))...)..)))).))..)))))....)))))....)))))
			UUUUGGAGGAAUACAAAUCCAAUUCAGUUGUCUUCCUAUUCUUUAUUUGACAUGAGUAAAUUUCCCCUUAAAUUAAGGGGUACUGCUGUUAUGUCUUUAAAAGAAGGUCAAAUCAAUGAUAUGAUUUUAUCUCUUCUUAGUAAAG
385	21752 21898		[-34.3] ((..(((.(((.(((.((((......(((...(((.(((((..(...(((..(((.((((((((.((((((...)))))).)))))))).))).)))...)...)))))...)))...)))..))))....))).)))...))).))
			AGAAGGUCAAAUCAAUGAUAUGAUUUUAUCUCUUCUUAGUAAAGGUAGACUUAUAAUUAGAGAAAACAACAGAGUUGUUAUUUCUAGUGAUGUUCUUGUUAACAACUAAACGAACAAUGUUUGUUUUUCUUGUUUUAUUGCCACU
386	21871 21937		[-13.9] ((...(((((..((((...((((.(((....((......)).))).))))...))))..))))).))
			UGUUUGUUUUUCUUGUUUUAUUGCCACUAGUCUCUAGUCAGUGUGUUAAUCUUACAACCAGAACUCA
387	21977 22103		[-28.7] ((((.((((.((.......(((((((....((.((.(..(((..((((.((.((.(((...............)))..))..)).))))..)))..).)).))...))))))).))..)))).))))
			UUUAUUACCCUGACAAAGUUUUCAGAUCCUCAGUUUUACAUUCAACUCAGGACUUGUUCUUACCUUUCUUUUCCAAUGUUACUUGGUUCCAUGCUAUACAUGUCUCUGGGACCAAUGGUACUAAG
388	22092 22129		[-12.5] (((((((..(.(.((((....)))).).)..)))))))
			AAUGGUACUAAGAGGUUUGAUAACCCUGUCCUACCAUU
389	22133 22275		[-35.1] (((..(((...((((((....(.((..((.(((.((..((((((((.((((((.(((((((..(((...)))..))))))).)))))).....))))))))...))..))).))...)).)....)))))).....))).)))
			UGAUGGUGUUUAUUUUGCUUCCACUGAGAAGUCUAACAUAAUAAGAGGCUGGAUUUUUGGUACUACUUUAGAUUCGAAGACCCAGUCCCUACUUAUUGUUAAUAACGCUACUAAUGUUGUUAUUAAAGUCUGUGAAUUUCA
390	22225 22344		[-18.7] (((((((....((...(((.....(((((((.........((((...(((((.......(((...)))...)))))..........))))..)))))))..)))...))....)))))))
			ACUUAUUGUUAAUAACGCUACUAAUGUUGUUAUUAAAGUCUGUGAAUUUCAAUUUUGUAAUGAUCCAUUUUUGGGUGUUUAUUACCACAAAAACAACAAAAGUUGGAUGGAAAGUGAGU
391	22271 22417		[-21.5] ((((((...........(((((.....((((....(.....(((.(..(((.(..(((((..(((((.(.(..(...)..).).)))))........)))))....).)))..).))).)....))))......)))))..))))))
			UUUCAAUUUUGUAAUGAUCCAUUUUUGGGUGUUUAUUACCACAAAAACAACAAAAGUUGGAUGGAAAGUGAGUUCAGAGUUUAUUCUAGUGCGAAUAAUUGCACUUUUGAAUAUGUCUCUCAGCCUUUUCUUAUGGACCUUGAAG
392	22402 22542		[-41.9] ((.(.(((((((((.(((.(.((..(((........((((..((((.....((((((((.(((((((..(((.....)))...)))))))))))))))..))))....))))..))).)).).))).))))))))).).))
			CUUAUGGACCUUGAAGGAAAACAGGGUAAUUUCAAAAAUCUUAGGGAAUUUGUGUUUAAGAAUAUUGAUGGUUAUUUUAAAAUAUAUUCUAAGCACACGCCUAUUAAUUUAGUGCGUGAUCUCCCUCAGGGUUUUUCGG
393	22519 22586		[-18.3] (((((.(.(((...(((...((.(((...........))).))...)))...))).)......)))))
			GUGAUCUCCCUCAGGGUUUUUCGGCUUUAGAACCAUUGGUAGAUUUGCCAAUAGGUAUUAACAUCAC
394	22557 22668		[-31.9] ((((.((..(((((....(...(..(((((((((..(((((....((((...........))))..)))))..)))))))))..)...)....)))))..))......))))
			GUAGAUUUGCCAAUAGGUAUUAACAUCACUAGGUUUCAAACUUUACUUGCUUUACAUAGAAGUUAUUUGACUCCUGGUGAUUCUUCUUCAGGUUGGACAGCUGGUGCUGC
395	22655 22754		[-24.9] ((((......(((((((...(...((((.((((.((((...(((((...)))))............)))).))))..))))...)...))))))).))))
			ACAGCUGGUGCUGCAGCUUAUUAUGUGGGUUAUCUUCAACCUAGGACUUUUCUAUUAAAAUAUAAUGAAAAUGGAACCAUUACAGAUGCUGUAGACUGU
396	22740 22796		[-12.8] (((..((((.(((.((...((((.......))))...)).))).))))......)))
			GAUGCUGUAGACUGUGCACUUGACCCUCUCUCAGAAACAAAGUGUACGUUGAAAUC
397	22791 22897		[-26.3] ((((...(.((.(((((.(..(((((...........((((((..((((.((.........)).))))...)))))).)))))..).)))))....)).)...))))
			GAAAUCCUUCACUGUAGAAAAAGGAAUCUAUCAAACUUCUAACUUUAGAGUCCAACCAACAGAAUCUAUUGUUAGAUUUCCUAAUAUUACAAACUUGUGCCCUUUU
398	22836 22983		[-37.3] ((((((.(((...((((....(.((.(((...((((((..((.((.(((.(.((((...(((((((..(((...)))..)))))))...))))..).))).))..))....))))))..))).)).).)))).)))......))))))
			UAGAGUCCAACCAACAGAAUCUAUUGUUAGAUUUCCUAAUAUUACAAACUUGUGCCCUUUUGGUGAAGUUUUUAACGCCACCAGAUUUGCAUCUGUUUAUGCUUGGAACAGGAAGAGAAUCAGCAACUGUGUUGCUGAUUAUUCUG
399	22936 23001		[-23.9] ((((.(((.((((((....((((((((((...)))))))))).)))))).))).........))))
			AUGCUUGGAACAGGAAGAGAAUCAGCAACUGUGUUGCUGAUUAUUCUGUCCUAUAUAAUUCCGCAU
400	22999 23141		[-41.4] ((....(((((((........((((.(((((((..((..(((.......((.(((((((..((((.((((..(.(...).)..)))).)))).))))))).))..)))..)).....))))))).))))...)))))))..))
			CAUCAUUUUCCACUUUUAAGUGUUAUGGAGUGUCUCCUACUAAAUUAAAUGAUCUCUGCUUUACUAAUGUCUAUGCAGAUUCAUUUGUAAUUAGAGGUGAUGAAGUCAGACAAAUCGCUCCAGGGCAAACUGGAAAGAUUG
401	23081 23170		[-26.1] ((((((((((((....(((((.((..(((...((((..(((((......)))))..)))).)))..))...))))).))))).)))))))
			UCAUUUGUAAUUAGAGGUGAUGAAGUCAGACAAAUCGCUCCAGGGCAAACUGGAAAGAUUGCUGAUUAUAAUUAUAAAUUACCAGAUGA
402	23240 23378		[-39.7] (((..((..((((((..(((((...((((.(.((((((((.........((((((..((.(....(((((.....)))))....)...))..)))))).)))))))).)...))))...)))))..)))))).)).)))
			ACCUGUAUAGAUUGUUUAGGAAGUCUAAUCUCAAACCUUUUGAGAGAGAUAUUUCAACUGAAAUCUAUCAGGCCGGUAGCACACCUUGUAAUGGUGUUGAAGGUUUUAAUUGUUACUUUCCUUUACAAUCAUAUGGU
403	23321 23462		[-43] (((..((((...((((((..((((((.((..(.((((......((((..(..(((((((.((((((((....))).))))).....))))))).)..)))).))))....)..)).)))))).....)))))).)))).)))
			ACACCUUGUAAUGGUGUUGAAGGUUUUAAUUGUUACUUUCCUUUACAAUCAUAUGGUUUCCAACCCACUAAUGGUGUUGGUUACCAACCAUACAGAGUAGUAGUACUUUCUUUUGAACUUCUACAUGCACCAGCAACUGU
404	23386 23468		[-22.6] ((((..((..(((((((...((....((..((((..(((.(......).))).)))).))..)).)))))))...))..))))
			CCACUAAUGGUGUUGGUUACCAACCAUACAGAGUAGUAGUACUUUCUUUUGAACUUCUACAUGCACCAGCAACUGUUUGUGG
405	23398 23502		[-31.4] ((.(((...(((((.(.....((((((.......(((((..(..((((((.(((........))).))))))..).))))).)))))).).)))))...))).))
			UUGGUUACCAACCAUACAGAGUAGUAGUACUUUCUUUUGAACUUCUACAUGCACCAGCAACUGUUUGUGGACCUAAAAAGUCUACUAAUUUGGUUAAAAACAA
406	23437 23569		[-25] ((((((......((..(((.((.(((((((((((((...((((.....((((.(..((.........))..).))))...))))...)))))).))))))).........)).))).))........))))))
			GAACUUCUACAUGCACCAGCAACUGUUUGUGGACCUAAAAAGUCUACUAAUUUGGUUAAAAACAAAUGUGUCAAUUUCAACUUCAAUGGUUUAACAGGCACAGGUGUUCUUACUGAGUCUAACAAAAAGUUU
407	23514 23641		[-32] ((((..((..(((.(((...((((..((((((..((....((((..............((((.............)))).))))..))..)))))).....)))).....))).)))..))...))))
			UCAACUUCAAUGGUUUAACAGGCACAGGUGUUCUUACUGAGUCUAACAAAAAGUUUCUGCCUUUCCAACAAUUUGGCAGAGACAUUGCUGACACUACUGAUGCUGUCCGUGAUCCACAGACACUUGA
408	23602 23681		[-20.4] ((((((((((.......(..((((.((...(((..(.....)..))).))........))))..).....))))))))))
			CUGACACUACUGAUGCUGUCCGUGAUCCACAGACACUUGAGAUUCUUGACAUUACACCAUGUUCUUUUGGUGGUGUCAG
409	23617 23695		[-19] (((....((...(((.((((((....((.....(((((......)))))..))....)))))).)))...))....)))
			CUGUCCGUGAUCCACAGACACUUGAGAUUCUUGACAUUACACCAUGUUCUUUUGGUGGUGUCAGUGUUAUAACACCAG
410	23653 23776		[-28.3] (((....((((......(((.((..((.((((..(((((..(((((((...((((.......))))...)))))))........)))))...)))).))...))......)))..))))..)))
			AUUACACCAUGUUCUUUUGGUGGUGUCAGUGUUAUAACACCAGGAACAAAUACUUCUAACCAGGUUGCUGUUCUUUAUCAGGAUGUUAACUGCACAGAAGUCCCUGUUGCUAUUCAUGCAGAU
411	23756 23903		[-37.5] (((((.(.((.(((.........(((((..(..(..((((((((((((.(((((.((((...((((.((...)).))))...)))).....)))))....))))))))))))..)...)..))))).)))..)).).......)))))
			CCUGUUGCUAUUCAUGCAGAUCAACUUACUCCUACUUGGCGUGUUUAUUCUACAGGUUCUAAUGUUUUUCAAACACGUGCAGGCUGUUUAAUAGGGGCUGAACAUGUCAACAACUCAUAUGAGUGUGACAUACCCAUUGGUGCAGG
412	23831 23953		[-33.7] ((((((..((((.......(((((.(......(((.(.((((.......((((...(((((..(....)..)))))..)))).)))).).........)))..).))))).))))..))))))
			ACGUGCAGGCUGUUUAAUAGGGGCUGAACAUGUCAACAACUCAUAUGAGUGUGACAUACCCAUUGGUGCAGGUAUAUGCGCUAGUUAUCAGACUCAGACUAAUUCUCCUCGGCGGGCACGU
413	23902 24043		[-51] (((((..(((..((((((.(((.(...((((..((((.(.(..((((.(((((((((((.((((.(.....).)))).)))))))))))..)))).).).)))).....))))....).))).))))))....))).)))))
			GGUAUAUGCGCUAGUUAUCAGACUCAGACUAAUUCUCCUCGGCGGGCACGUAGUGUAGCUAGUCAAUCCAUCAUUGCCUACACUAUGUCACUUGGUGCAGAAAAUUCAGUUGCUUACUCUAAUAACUCUAUUGCCAUACC
414	23975 24119		[-26.9] (((((.((.(((..((..((((..((.(((..(((..((.(..(..(((..((((.(((.((..(.(.........).)..)).))).)))).....))).)..).)).))).)))..)).))))..)).)))....)).)))))
			AUUGCCUACACUAUGUCACUUGGUGCAGAAAAUUCAGUUGCUUACUCUAAUAACUCUAUUGCCAUACCCACAAAUUUUACUAUUAGUGUUACCACAGAAAUUCUACCAGUGUCUAUGACCAAGACAUCAGUAGAUUGUACAAU
415	24058 24144		[-23.3] ((((.(((((.((((((.(.(((((..((((((.......))))))..))))).)............))))))))))).....))))
			UUAGUGUUACCACAGAAAUUCUACCAGUGUCUAUGACCAAGACAUCAGUAGAUUGUACAAUGUACAUUUGUGGUGAUUCAACUGA
416	24103 24207		[-35.2] (((((.((..((((...((..(.(((((...((..(.((((..((((((((....))))))))......)))).)..)).))))).)..)).)))).)).)))))
			UCAGUAGAUUGUACAAUGUACAUUUGUGGUGAUUCAACUGAAUGCAGCAAUCUUUUGUUGCAAUAUGGCAGUUUUUGUACACAAUUAAACCGUGCUUUAACUGG
417	24152 24292		[-28.6] (((((((.(((......(((....(((((((.........((.((((...((((.......(.((((............)))).).....))))...))))..))..........)))))))..)))...))).)))))))
			AAUCUUUUGUUGCAAUAUGGCAGUUUUUGUACACAAUUAAACCGUGCUUUAACUGGAAUAGCUGUUGAACAAGACAAAAACACCCAAGAAGUUUUUGCACAAGUCAAACAAAUUUACAAAACACCACCAAUUAAAGAUU
418	24289 24332		[-10] ((.(((((((((.((..(.....)..)).)))))))))....))
			GAUUUUGGUGGUUUUAAUUUUUCACAAAUAUUACCAGAUCCAUC
419	24318 24421		[-28.9] (((((((.((.......((.(.((((.((.((((.(((.(((((((.....))))))).))).))))..)).....)))).).)).........)).)))))))
			AUUACCAGAUCCAUCAAAACCAAGCAAGAGGUCAUUUAUUGAAGAUCUACUUUUCAACAAAGUGACACUUGCAGAUGCUGGCUUCAUCAAACAAUAUGGUGAU
420	24370 24511		[-41.2] (((((.(...(((......(((((.(.((((......(((((.((.(((..((.(.(((.(((..(((..((..........))..))).)))..))).).))..))).)).))))).)))).).))))).))).).)))))
			UUUCAACAAAGUGACACUUGCAGAUGCUGGCUUCAUCAAACAAUAUGGUGAUUGCCUUGGUGAUAUUGCUGCUAGAGACCUCAUUUGUGCACAAAAGUUUAACGGCCUUACUGUUUUGCCACCUUUGCUCACAGAUGAAA
421	24440 24526		[-23.8] ((.(.(((...(((((((((..((((.((..(((((.....)))))..)).....))))..)))))))))........))).)..))
			UGCUAGAGACCUCAUUUGUGCACAAAAGUUUAACGGCCUUACUGUUUUGCCACCUUUGCUCACAGAUGAAAUGAUUGCUCAAUACA
422	24457 24535		[-20.4] (((((...((((.((..(((.((.((((...((.(....).))..))))..)).......)))...)).)))).)))))
			GUGCACAAAAGUUUAACGGCCUUACUGUUUUGCCACCUUUGCUCACAGAUGAAAUGAUUGCUCAAUACACUUCUGCAC
423	24481 24621		[-45.6] ((((...((((....(((((..((((((...((..(((........(.(((((((.....(.((((.((((((....))))))..)))).).))))))).)..)))...)).....))))))...))))).))))..))))
			CUGUUUUGCCACCUUUGCUCACAGAUGAAAUGAUUGCUCAAUACACUUCUGCACUGUUAGCGGGUACAAUCACUUCUGGUUGGACCUUUGGUGCAGGUGCUGCAUUACAAAUACCAUUUGCUAUGCAAAUGGCUUAUAG
424	24646 24726		[-19.4] ((((.........((((...(...((((..(((((((.((.(.....).))...))))))).))))...).))))..))))
			AGAAUGUUCUCUAUGAGAACCAAAAAUUGAUUGCCAACCAAUUUAAUAGUGCUAUUGGCAAAAUUCAAGACUCACUUUCU
425	24700 24767		[-14.5] (((((...(.((((((...(((((.((.....)).)))))..))))))...........)...)))))
			UUGGCAAAAUUCAAGACUCACUUUCUUCCACAGCAAGUGCACUUGGAAAACUUCAAGAUGUGGUCAA
426	24731 24845		[-31.1] ((...((.((((((((((..(.(((((((..(((.((......((...(((((.(.....).))))).))......)).)))...))))))).)...)))))))))).))...))
			CAGCAAGUGCACUUGGAAAACUUCAAGAUGUGGUCAACCAAAAUGCACAAGCUUUAAACACGCUUGUUAAACAACUUAGCUCCAAUUUUGGUGCAAUUUCAAGUGUUUUAAAUG
427	24782 24908		[-34.4] ((((...(...(((((((((.((..((((((.((((((((.........((((.((...(((.((...)).))).))..)))).)))))))).))))))..))....)))))))))...)...))))
			GCUUUAAACACGCUUGUUAAACAACUUAGCUCCAAUUUUGGUGCAAUUUCAAGUGUUUUAAAUGAUAUCCUUUCACGUCUUGACAAAGUUGAGGCUGAAGUGCAAAUUGAUAGGUUGAUCACAGGC
428	24859 24986		[-35.4] ((...((...(((.((((((..(((.(.(((((((..((((((((((.(((((.((...)).))))).......))))).))))).))))))).).)))...........)))))).)))..))..))
			GUCUUGACAAAGUUGAGGCUGAAGUGCAAAUUGAUAGGUUGAUCACAGGCAGACUUCAAAGUUUGCAGACAUAUGUGACUCAACAAUUAAUUAGAGCUGCAGAAAUCAGAGCUUCUGCUAAUCUUGC
429	24895 24987		[-29.8] (((.(((....((((((.(((..(..(((((((...((..(((.(....).)))..))...)))))))..)..)))..)))))).)))..)))
			GGUUGAUCACAGGCAGACUUCAAAGUUUGCAGACAUAUGUGACUCAACAAUUAAUUAGAGCUGCAGAAAUCAGAGCUUCUGCUAAUCUUGCU
430	24999 25124		[-38.4] (((..((((.((((...((((.((((...((.(((((((.....((.((((((..(......)..)))))).))..)))))))..))..))))...))))...))))....))))........)))
			UGUCAGAGUGUGUACUUGGACAAUCAAAAAGAGUUGAUUUUUGUGGAAAGGGCUAUCAUCUUAUGUCCUUCCCUCAGUCAGCACCUCAUGGUGUAGUCUUCUUGCAUGUGACUUAUGUCCCUGCA
431	25036 25130		[-27.5] ((((((((...((((...((((.....(((.........((.(.(((((....))))).).))....))).)))).......)))).))))))))
			UUUUUGUGGAAAGGGCUAUCAUCUUAUGUCCUUCCCUCAGUCAGCACCUCAUGGUGUAGUCUUCUUGCAUGUGACUUAUGUCCCUGCACAAGAA
432	25089 25180		[-23.6] (((((..(.((((..((((..(...(((.(...(((...(((.......))).....)))....).))).)..))))..)))).)..)))))
			GGUGUAGUCUUCUUGCAUGUGACUUAUGUCCCUGCACAAGAAAAGAACUUCACAACUGCUCCUGCCAUUUGUCAUGAUGGAAAAGCACACU
433	25146 25228		[-27.6] (((....((((..((((((..(((..(((.((((((((.....)))))))).)))....))).)))))).....))))..)))
			UGCUCCUGCCAUUUGUCAUGAUGGAAAAGCACACUUUCCUCGUGAAGGUGUCUUUGUUUCAAAUGGCACACACUGGUUUGUA
434	25174 25284		[-27.4] (((((........(((..(.(((((.((......(((((.......(((((..(((.(.........).)))..)))))....)))))..)).))))).)..))).)))))
			GCACACUUUCCUCGUGAAGGUGUCUUUGUUUCAAAUGGCACACACUGGUUUGUAACACAAAGGAAUUUUUAUGAACCACAAAUCAUUACUACAGACAACACAUUUGUGU
435	25238 25313		[-19.5] (((((((((.....(((...((((((..((((((..(....)..))))))......)))))).))).)))))))))
			AAUUUUUAUGAACCACAAAUCAUUACUACAGACAACACAUUUGUGUCUGGUAACUGUGAUGUUGUAAUAGGAAUU
436	25276 25348		[-17.9] ((.(((.(((....(((((((.(((((.(((....)))..))))).)))))))...)))......)))...))
			CAUUUGUGUCUGGUAACUGUGAUGUUGUAAUAGGAAUUGUCAACAACACAGUUUAUGAUCCUUUGCAACCUG
437	25280 25359		[-20.6] ((.(((((((.........((((((..((((..(((.....)))..........)))).)))))).....))))))).))
			UGUGUCUGGUAACUGUGAUGUUGUAAUAGGAAUUGUCAACAACACAGUUUAUGAUCCUUUGCAACCUGAAUUAGACUCA
437	25314 25413		[-23] (((((((.....((.((((((.(((...........(((.(((((.((....)).))))).))).........))).)))))).)).......)))))))
			GUCAACAACACAGUUUAUGAUCCUUUGCAACCUGAAUUAGACUCAUUCAAGGAGGAGUUAGAUAAAUAUUUUAAGAAUCAUACAUCACCAGAUGUUGAU
438	25352 25487		[-26.2] (((.((((((..(((....(((((.......((((..((((..((((.(.(((((.((..(((...)))...)).))))).............).))))...))))...))))..)))))..))).)))))).)))
			UAGACUCAUUCAAGGAGGAGUUAGAUAAAUAUUUUAAGAAUCAUACAUCACCAGAUGUUGAUUUAGGUGACAUCUCUGGCAUUAAUGCUUCAGUUGUAAACAUUCAAAAAGAAAUUGACCGCCUCAAUGAGGUUG
439	25411 25507		[-21.1] ((((((...(((..(((..(((......((((((...((......((((.......))))..)).....))))))..))).)))..)))..))))))
			GAUUUAGGUGACAUCUCUGGCAUUAAUGCUUCAGUUGUAAACAUUCAAAAAGAAAUUGACCGCCUCAAUGAGGUUGCCAAGAAUUUAAAUGAAUC
440	25534 25627		[-30.3] ((((.....((((((.....(.(((.((((((..((.((((((.(.....).)))))).)).))))))......))).)....)))))).))))
			AGUAUGAGCAGUAUAUAAAAUGGCCAUGGUACAUUUGGCUAGGUUUUAUAGCUGGCUUGAUUGCCAUAGUAAUGGUGACAAUUAUGCUUUGCU
441	25534 25679		[-42.4] ((.((..((((...((((....(((..((.((((.(..((..((((..(((((.(((.((((((.(((.(...).))).)))))).)))..)))))...)))).)).).)))).......))..)))..))))..))))..)).))
			AGUAUGAGCAGUAUAUAAAAUGGCCAUGGUACAUUUGGCUAGGUUUUAUAGCUGGCUUGAUUGCCAUAGUAAUGGUGACAAUUAUGCUUUGCUGUAUGACCAGUUGCUGUAGUUGUCUCAAGGGCUGUUGUUCUUGUGGAUCCU
442	25564 25691		[-37.2] ((.(((((..((((.(((((((...........((.(((((..((..((((((((.((...((((.......)))).))..)))))))).))...))))).))..))))))).))))...))))).))
			UACAUUUGGCUAGGUUUUAUAGCUGGCUUGAUUGCCAUAGUAAUGGUGACAAUUAUGCUUUGCUGUAUGACCAGUUGCUGUAGUUGUCUCAAGGGCUGUUGUUCUUGUGGAUCCUGCUGCAAAUUUG
443	25679 25804		[-26.2] ((((.((((.(((.((((((....(((.(((((...(.(((...((((....(((..(...)..)))....)))).))).).)))))..)))...))))))............))).)))).))))
			UGCUGCAAAUUUGAUGAAGACGACUCUGAGCCAGUGCUCAAAGGAGUCAAAUUACAUUACACAUAAACGAACUUAUGGAUUUGUUUAUGAGAAUCUUCACAAUUGGAACUGUAACUUUGAAGCA
444	25693 25832		[-29.7] (((((..(.(.(((..(((..((((..((((........(((((..((.......((.((((((((....))))))))...))........))...))))).))))..)))).)))........)))...).)..)))))
			UGAAGACGACUCUGAGCCAGUGCUCAAAGGAGUCAAAUUACAUUACACAUAAACGAACUUAUGGAUUUGUUUAUGAGAAUCUUCACAAUUGGAACUGUAACUUUGAAGCAAGGUGAAAUCAAGGAUGCUACUCCUUCA
445	25704 25834		[-26.4] ((((((..((((.((...((..(((..(((..(((((......(((...(..((((.(.((...)).).))))..)...)))....)))))...))).......)))..))...))...))))..))))))
			UCUGAGCCAGUGCUCAAAGGAGUCAAAUUACAUUACACAUAAACGAACUUAUGGAUUUGUUUAUGAGAAUCUUCACAAUUGGAACUGUAACUUUGAAGCAAGGUGAAAUCAAGGAUGCUACUCCUUCAGA
446	25761 25846		[-16.5] (((....(((..((((........(((...(((.((((((.((...))....)))))).)))...)))...))))....))).)))
			UGUUUAUGAGAAUCUUCACAAUUGGAACUGUAACUUUGAAGCAAGGUGAAAUCAAGGAUGCUACUCCUUCAGAUUUUGUUCGCG
447	25851 25908		[-25] (((((((....(((((.(((((....(((.....))).)))))..))))).)))))))
			UGCAACGAUACCGAUACAAGCCUCACUCCCUUUCGGAUGGCUUAUUGUUGGCGUUGCA
448	25866 25996		[-32.3] (((((....((.(((((..(((..(((..........(((((..((((.((..(((.....((............))..)))...))...))))...))))).)))..)))..)))))..))....)))))
			ACAAGCCUCACUCCCUUUCGGAUGGCUUAUUGUUGGCGUUGCACUUCUUGCUGUUUUUCAGAGCGCUUCCAAAAUCAUAACCCUCAAAAAGAGAUGGCAACUAGCACUCUCCAAGGGUGUUCACUUUGU
449	25951 26062		[-28.6] ((((...((...(((((.((((.......((((((....(((....((((((.(.((....)).).)))))).))).......)))))).)))).)))))..))....))))
			CAAAAAGAGAUGGCAACUAGCACUCUCCAAGGGUGUUCACUUUGUUUGCAACUUGCUGUUGUUGUUUGUAACAGUUUACUCACACCUUUUGCUCGUUGCUGCUGGCCUUG
450	25956 26083		[-33.8] ((((((((..(............(((((...((((....((..(((((..((....(.(((..((((....))))..))).)....))..))))).)).......))))..))))).)..))))))))
			AGAGAUGGCAACUAGCACUCUCCAAGGGUGUUCACUUUGUUUGCAACUUGCUGUUGUUGUUUGUAACAGUUUACUCACACCUUUUGCUCGUUGCUGCUGGCCUUGAAGCCCCUUUUCUCUAUCUUU
451	26062 26162		[-29.2] ((.((....(((((.((.......(((..(((((..((((((((((((....)))))))))))).........)))))..)))..))..))))).))..))
			GAAGCCCCUUUUCUCUAUCUUUAUGCUUUAGUCUACUUCUUGCAGAGUAUAAACUUUGUAAGAAUAAUAAUGAGGCUUUGGCUUUGCUGGAAAUGCCGUU
452	26176 26219		[-11.7] ((.(((..((((((..((........)).))))))..)))..))
			ACUUUAUGAUGCCAACUAUUUUCUUUGCUGGCAUACUAAUUGU
453	26224 26352		[-38.1] (((.(...((.((.((...((((((((((...((((((.((((....((((((..((((.((.....)).)))).)))))).))))......)))))).)))))))))).....)).)).))..).)))
			ACUAUUGUAUACCUUACAAUAGUGUAACUUCUUCAAUUGUCAUUACUUCAGGUGAUGGCACAACAAGUCCUAUUUCUGAACAUGACUACCAGAUUGGUGGUUAUACUGAAAAAUGGGAAUCUGGAGU
454	26311 26424		[-38.8] (((..((((((.(((....(((...((((.....((((((((.((.((((((((......))))))))..)).)))))))).))))..)))....))).....))))))..)))
			UACCAGAUUGGUGGUUAUACUGAAAAAUGGGAAUCUGGAGUAAAAGACUGUGUUGUAUUACACAGUUACUUCACUUCAGACUAUUACCAGCUGUACUCAACUCAAUUGAGUA
455	26419 26504		[-20.8] (((((...((((...((.((...((..........((((((.((((.....)))).))))))...)).)).)).))))...)))))
			UGAGUACAGACACUGGUGUUGAACAUGUUACCUUCUUCAUCUACAAUAAAAUUGUUGAUGAGCCUGAAGAACAUGUCCAAAUUCA
456	26454 26563		[-25.4] ((((((.....(((.((((.(....(...(((.(.((((..(((..((..((..........))..))..)))..))))..).)))...)...).)))).))).))))))
			UUCAUCUACAAUAAAAUUGUUGAUGAGCCUGAAGAACAUGUCCAAAUUCACACAAUCGACGGUUCAUCCGGAGUUGUUAAUCCAGUAAUGGAACCAAUUUAUGAUGAA
457	26510 26570		[-24.4] (((.(((((((((....((((....((((....))))..)))).....))))))))).)))
			UCGACGGUUCAUCCGGAGUUGUUAAUCCAGUAAUGGAACCAAUUUAUGAUGAACCGACGA
458	26558 26676		[-32.5] ((.(((...(((..(((((.((((((((((...(...(.......(((((((..(.((....)).)...)))))))...)...)...)))))))))).))))).....)))..))).))
			GAUGAACCGACGACGACUACUAGCGUGCCUUUGUAAGCACAAGCUGAUGAGUACGAACUUAUGUACUCAUUCGUUUCGGAAGAGACAGGUACGUUAAUAGUUAAUAGCGUACUUCUUU
459	26576 26705		[-39.1] (((((((...((.((.(((((......((.(((((((.(((.((((((.......(((((....)))))..))))))....)))......))))))).)).....))))).)).)).......)))))))
			ACUAGCGUGCCUUUGUAAGCACAAGCUGAUGAGUACGAACUUAUGUACUCAUUCGUUUCGGAAGAGACAGGUACGUUAAUAGUUAAUAGCGUACUUCUUUUUCUUGCUUUCGUGGUAUUCUUGCUAGU
460	26646 26746		[-31.4] (((((((..((((((...((((((.(........(.(((....(((((.....)))))........))).).....).))))))..))))))..)))))))
			GGUACGUUAAUAGUUAAUAGCGUACUUCUUUUUCUUGCUUUCGUGGUAUUCUUGCUAGUUACACUAGCCAUCCUUACUGCGCUUCGAUUGUGUGCGUACU
461	26727 26805		[-19.6] ((..(((..(((.(((((.(..(((((.(((..........))).)))))..).........))))).)))..))).))
			GCUUCGAUUGUGUGCGUACUGCUGCAAUAUUGUUAACGUGAGUCUUGUAAAACCUUCUUUUUACGUUUACUCUCGUGU
462	26803 26916		[-27.3] ((((..((.((((....((..(((((((((.(((......((.......(((((((........))))))).)).))).))))))))).....))......)))).))..))))
			UGUUAAAAAUCUGAAUUCUUCUAGAGUUCCUGAUCUUCUGGUCUAAACGAACUAAAUAUUAUAUUAGUUUUUCUGUUUGGAACUUUAAUUUUAGCCAUGGCAGAUUCCAACG
463	26858 26984		[-30.1] ((((..(.(((.(((.((..((((.(...(((((....(((...(((....((.((((((((....)))))))).)).)))......)))..)))))...).))))..)).))).))).)...))))
			AAUAUUAUAUUAGUUUUUCUGUUUGGAACUUUAAUUUUAGCCAUGGCAGAUUCCAACGGUACUAUUACCGUUGAAGAGCUUAAAAAGCUCCUUGAACAAUGGAACCUAGUAAUAGGUUUCCUAUU
464	26916 27015		[-25.6] ((((........((.(((((........((.(((..(((.(..((((((((....))))))))..).))).......))).)).))))).))....))))
			GGUACUAUUACCGUUGAAGAGCUUAAAAAGCUCCUUGAACAAUGGAACCUAGUAAUAGGUUUCCUAUUCCUUACAUGGAUUUGUCUUCUACAAUUUGCC
465	26997 27046		[-14.8] ((((....(((((...((((((.((....)).))))))..))))).))))
			UUGUCUUCUACAAUUUGCCUAUGCCAACAGGAAUAGGUUUUUGUAUAUAA
466	27020 27169		[-39.2] ((.((((((.((((((.((((...(((((..(.....(..(((..(..((((.(..(.((((((.(.(((......))).).)))))).)..).))))......)..)))..)....)..))))).....)))).)))))))))))).))
			CCAACAGGAAUAGGUUUUUGUAUAUAAUUAAGUUAAUUUUCCUCUGGCUGUUAUGGCCAGUAACUUUAGCUUGUUUUGUGCUUGCUGCUGUUUACAGAAUAAAUUGGAUCACCGGUGGAAUUGCUAUCGCAAUGGCUUGUCUUGUAGG
467	27124 27243		[-45.6] (((((((.(((.(((((((...((.(((((....(.((((.(.((((..((.(((((...))))).))....)))).)...)))).).)))))..))...)))))))..))).)))))))
			AUUGGAUCACCGGUGGAAUUGCUAUCGCAAUGGCUUGUCUUGUAGGCUUGAUGUGGCUCAGCUACUUCAUUGCUUCUUUCAGACUGUUUGCGCGUACGCGUUCCAUGUGGUCAUUCAAU
468	27281 27400		[-38.8] ((((...((((...(((.....(((((((..(((..((.((((((((((.(((..((.....))..))).))))).))))).)).)))..)))))))..)))........))))..))))
			GGCACUAUUCUGACCAGACCGCUUCUAGAAAGUGAACUCGUAAUCGGAGCUGUGAUCCUUCGUGGACAUCUUCGUAUUGCUGGACACCAUCUAGGACGCUGUGACAUCAAGGACCUGCC
469	27377 27465		[-22] (((((((((..(..........(((((..((((....((((..(.....)..)))).))))..........))))).)..)))))))))
			ACGCUGUGACAUCAAGGACCUGCCUAAAGAAAUCACUGUUGCUACAUCACGAACGCUUUCUUAUUACAAAUUGGGAGCUUCGCAGCGU
470	27391 27487		[-24.9] ((((((((..(..(........(((((((.......(((..((((((..(((...))).)))))).)))......))))))).)..)..))))))))
			AGGACCUGCCUAAAGAAAUCACUGUUGCUACAUCACGAACGCUUUCUUAUUACAAAUUGGGAGCUUCGCAGCGUGUAGCAGGUGACUCAGGUUUU
471	27410 27553		[-33.6] ((((((.((((.......(((.(...(((..(((.....(((..(((...(....((((((......(((..(((...)))......))).)))))).)...)))..))).....)))....))).).))).))))..))))))
			UCACUGUUGCUACAUCACGAACGCUUUCUUAUUACAAAUUGGGAGCUUCGCAGCGUGUAGCAGGUGACUCAGGUUUUGCUGCAUACAGUCGCUACAGGAUUGGCAACUAUAAAUUAAACACAGACCAUUCCAGUAGCAGUGA
472	27489 27612		[-31.4] (((.....(((((.(...((((.((((.((.(........(((..((..(.(.(((((.(((((....)))))..))))).).)..))..)))...).)).))))..)))).).)))))..)))
			CUGCAUACAGUCGCUACAGGAUUGGCAACUAUAAAUUAAACACAGACCAUUCCAGUAGCAGUGACAAUAUUGCUUUGCUUGUACAGUAAGUGACAACAGAUGUUUCAUCUCGUUGACUUUCAG
473	27562 27628		[-12.5] (((((((.......((.(((((...(((((...))))).............))))).)).)))))))
			CUUUGCUUGUACAGUAAGUGACAACAGAUGUUUCAUCUCGUUGACUUUCAGGUUACUAUAGCAGAG
474	27611 27694		[-16] (((((.....(((..(((((....((((......((.((((((...)))))).)).)))).)))))..)))........)))))
			AGGUUACUAUAGCAGAGAUAUUACUAAUUAUUAUGAGGACUUUUAAAGUUUCCAUUUGGAAUCUUGAUUACAUCAUAAACCU
475	27734 27853		[-27.5] (((((((...(..(((((((.((((....(..(((..(.((((......((.(((((......))))).))....)))).)..)))..)..))))....)))))))...)...)))))))
			AUAUUCUCAAUUAGAUGAAGAGCAACCAAUGGAGAUUGAUUAAACGAACAUGAAAAUUAUUCUUUUCUUGGCACUGAUAACACUCGCUACUUGUGAGCUUUAUCACUACCAAGAGUGU
476	27827 27918		[-26.8] ((((.(((((...(.(.((.(((((.(.((((((((((....)))))))))).).......)))))...)).)...)...)))))...))))
			GUGAGCUUUAUCACUACCAAGAGUGUGUUAGAGGUACAACAGUACUUUUAAAAGAACCUUGCUCUUCUGGAACAUACGAGGGCAAUUCAC
477	27907 27962		[-12.6] (((((((.(((.((..(((.(.....).))).........))...))).)))))))
			AGGGCAAUUCACCAUUUCAUCCUCUAGCUGAUAACAAAUUUGCACUGACUUGCUUU
478	27936 27988		[-12.8] (((((.(((...(((.(((..(((....))).)))....))).)))..)))))
			GAUAACAAAUUUGCACUGACUUGCUUUAGCACUCAAUUUGCUUUUGCUUGUC
479	27991 28087		[-18.6] ((.((.(((((..((.(((.(..((....((...(((.(((((.....))))).)))...)).))..).))).))........)))))...))..))
			GACGGCGUAAAACACGUCUAUCAGUUACGUGCCAGAUCAGUUUCACCUAAACUGUUCAUCAGACAAGAGGAAGUUCAAGAACUUUACUCUCCAAUU
480	28050 28173		[-39.5] ((((...((.((((((((((.........(((....((((((((..(((...((((..(((((......))))).))))..))).....)))))))).)))....)))))))))).))..))))
			UCAGACAAGAGGAAGUUCAAGAACUUUACUCUCCAAUUUUUCUUAUUGUUGCGGCAAUAGUGUUUAUAACACUUUGCUUCACACUCAAAAGAAAGACAGAAUGAUUGAACUUUCAUUAAUUGA
481	28060 28178		[-36.8] (((((((.(.(((.((((.(((....((((((((..(((...((((..(((((......))))).))))..))).....)))))))).))).....))))..))).).....)))))))
			GGAAGUUCAAGAACUUUACUCUCCAAUUUUUCUUAUUGUUGCGGCAAUAGUGUUUAUAACACUUUGCUUCACACUCAAAAGAAAGACAGAAUGAUUGAACUUUCAUUAAUUGACUUCU
482	28136 28212		[-16.4] (((..(((.(.(((((.(.(((((....(((.(((.(....).))).)))....))))).).))))).).))).)))
			CAAAAGAAAGACAGAAUGAUUGAACUUUCAUUAAUUGACUUCUAUUUGUGCUUUUUAGCCUUUCUGCUAUUCCUUG
483	28180 28289		[-13.6] (((((....((...((.((((......((.((((.(((((...(((.(.......).))).....)))))...)))).)).......))))........)).)).)))))
			UUUGUGCUUUUUAGCCUUUCUGCUAUUCCUUGUUUUAAUUAUGCUUAUUAUCUUUUGGUUCUCACUUGAACUGCAAGAUCAUAAUGAAACUUGUCACGCCUAAACGAA
484	28236 28318		[-18.1] (((((((.(...((((...((...((((........((((.........))))..))))...))...))))...).)))))))
			UGGUUCUCACUUGAACUGCAAGAUCAUAAUGAAACUUGUCACGCCUAAACGAACAUGAAAUUUCUUGUUUUCUUAGGAAUCA
485	28284 28390		[-29.2] (((..(((((....((..(((........((.(...((..((((..((((((((((......))))))))))..))))..)).).)).)))..))...))))).)))
			AACGAACAUGAAAUUUCUUGUUUUCUUAGGAAUCAUCACAACUGUAGCUGCAUUUCACCAAGAAUGUAGUUUACAGUCAUGUACUCAACAUCAACCAUAUGUAGUU
486	28329 28391		[-16.5] (((((((((.(........((((.(..((((....))))..).)))).....).)))))))))
			UAGCUGCAUUUCACCAAGAAUGUAGUUUACAGUCAUGUACUCAACAUCAACCAUAUGUAGUUG
487	28333 28477		[-41.9] ((((.((((..(((..(((.((((..(((..(.(((((...((..(((((..((((.(((.(((.....)))....)))...)))).....)))))..))..))))).).)))...))))..))).)))....))))....))))
			UGCAUUUCACCAAGAAUGUAGUUUACAGUCAUGUACUCAACAUCAACCAUAUGUAGUUGAUGACCCGUGUCCUAUUCACUUCUAUUCUAAAUGGUAUAUUAGAGUAGGAGCUAGAAAAUCAGCACCUUUAAUUGAAUUGUGCG
488	28360 28498		[-39.8] ((..((.(.(((.(.(((.((((.(.(((((((.......((((..(.(((.((((((((((((........))))))))))))...))).)...))))..))))))).).......)))).))).).))).).)).))
			GUCAUGUACUCAACAUCAACCAUAUGUAGUUGAUGACCCGUGUCCUAUUCACUUCUAUUCUAAAUGGUAUAUUAGAGUAGGAGCUAGAAAAUCAGCACCUUUAAUUGAAUUGUGCGUGGAUGAGGCUGGUUCUAAAU
489	28440 28588		[-33.4] ((.((((.....((((..(((.((((((...(((((.((((((.(((((((.....(((.(((.(((.(.....).)))...))).)))..)))))))....))))))....))))).))))))..)))........)))).)))).))
			GGAGCUAGAAAAUCAGCACCUUUAAUUGAAUUGUGCGUGGAUGAGGCUGGUUCUAAAUCACCCAUUCAGUACAUCGAUAUCGGUAAUUAUACAGUUUCCUGUUUACCUUUUACAAUUAAUUGCCAGGAACCUAAAUUGGGUAGUCUU
490	28479 28606		[-29.1] (((((((....((.(((.(..((..(((((((..(..(.(.(.((((((((....((.................))...)))))))).).).).)..))))))).))..).))).))....)))))))
			GGAUGAGGCUGGUUCUAAAUCACCCAUUCAGUACAUCGAUAUCGGUAAUUAUACAGUUUCCUGUUUACCUUUUACAAUUAAUUGCCAGGAACCUAAAUUGGGUAGUCUUGUAGUGCGUUGUUCGUUC
491	28579 28694		[-29.5] ((((.((.((.(((....(((((((((..((((.......((((((..(.(((((...))))).)..))))))..))))...))))))))).))).))..........))..))))
			GGGUAGUCUUGUAGUGCGUUGUUCGUUCUAUGAAGACUUUUUAGAGUAUCAUGACGUUCGUGUUGUUUUAGAUUUCAUCUAAACGAACAAACUAAAAUGUCUGAUAAUGGACCC
492	28579 28715		[-34] ((((.((..((((.((....(((((((.(.....((((.((((((...........((((((..(((.(........).))).))))))...)))))).))))..).)))))))..)).....))))..))..))))
			GGGUAGUCUUGUAGUGCGUUGUUCGUUCUAUGAAGACUUUUUAGAGUAUCAUGACGUUCGUGUUGUUUUAGAUUUCAUCUAAACGAACAAACUAAAAUGUCUGAUAAUGGACCCCAAAAUCAGCGAAAUGCACCC
493	28588 28724		[-32.3] (((((((((...(((((.....(((......((((...(((...((((((.(..((((((....(((.....))).))))))..)..))))))...))).)))).......))).)))))........)))))))))
			UGUAGUGCGUUGUUCGUUCUAUGAAGACUUUUUAGAGUAUCAUGACGUUCGUGUUGUUUUAGAUUUCAUCUAAACGAACAAACUAAAAUGUCUGAUAAUGGACCCCAAAAUCAGCGAAAUGCACCCCGCAUUACG
494	28705 28787		[-28.5] ((..(((.((((((....(((((..(((.(..((((......))))..)....))).......)))))..)))))).))).))
			GAAAUGCACCCCGCAUUACGUUUGGUGGACCCUCAGAUUCAACUGGCAGUAACCAGAAUGGAGAACGCAGUGGGGCGCGAUC
495	28727 28841		[-38.6] (((((((((...((((.(.(.(((.....((((................((((((.((((.........)))))))))).))))...))).).......).)))).)))))))))
			UGGUGGACCCUCAGAUUCAACUGGCAGUAACCAGAAUGGAGAACGCAGUGGGGCGCGAUCAAAACAACGUCGGCCCCAAGGUUUACCCAAUAAUACUGCGUCUUGGUUCACCG
496	28831 28928		[-24.5] ((((((......(((.(((.....(((....(((..((((....(((.....))).))))..)))..........))).....)))..))).))))))
			UUGGUUCACCGCUCUCACUCAACAUGGCAAGGAAGACCUUAAAUUCCCUCGAGGACAAGGCGUUCCAAUUAACACCAAUAGCAGUCCAGAUGACCAA
497	28915 29029		[-27.1] ((((((....((....(((..(.(((((..(.(((...(((....(((((................)))))...))).))).)....))))).)....)))....))..))))))
			GUCCAGAUGACCAAAUUGGCUACUACCGAAGAGCUACCAGACGAAUUCGUGGUGGUGACGGUAAAAUGAAAGAUCUCAGUCCAAGAUGGUAUUUCUACUACCUAGGAACUGGGC
498	28988 29053		[-19.6] (((..(((((.((.((((.((((((.....))))))....))))....)).))))).......)))
			AUCUCAGUCCAAGAUGGUAUUUCUACUACCUAGGAACUGGGCCAGAAGCUGGACUUCCCUAUGGU
499	29026 29096		[-21.9] ((((....((.(..(((((...(((((((((..(...)..))))))))).)))))..).))......))))
			GGGCCAGAAGCUGGACUUCCCUAUGGUGCUAACAAAGACGGCAUCAUAUGGGUUGCAACUGAGGGAGCCU
500	29076 29134		[-18.9] (((((((.......((.(((.(((.(..........).)))....))).)).)))))))
			GGGUUGCAACUGAGGGAGCCUUGAAUACACCAAAAGAUCACAUUGGCACCCGCAAUCC
501	29144 29221		[-22.7] ((((((..((.((((....((((..(..((((.........((....)).))))..)..))))..)))))).))))))
			UGCUGCAAUCGUGCUACAACUUCCUCAAGGAACAACAUUGCCAAAAGGCUUCUACGCAGAAGGGAGCAGAGGCGGCA
502	29171 29242		[-21.9] ((((((.(..((((((.....((((((........))))))......))))))...........).))))))
			AGGAACAACAUUGCCAAAAGGCUUCUACGCAGAAGGGAGCAGAGGCGGCAGUCAAGCCUCUUCUCGUUCCU
503	29181 29263		[-27.2] ((((......((((...(((..((.(((((.((((((.........)))))).....)))))..)).))).))))....))))
			AUUGCCAAAAGGCUUCUACGCAGAAGGGAGCAGAGGCGGCAGUCAAGCCUCUUCUCGUUCCUCAUCACGUAGUCGCAACAGU
504	29256 29344		[-29.7] ((((.(((.((......(((...((((.((..(((((((((...)))))))))....)).))))....)))......))..))).))))
			GCAACAGUUCAAGAAAUUCAACUCCAGGCAGCAGUAGGGGAACUUCUCCUGCUAGAAUGGCUGGCAAUGGCGGUGAUGCUGCUCUUGC
505	29286 29423		[-39.4] (((((..((...(((....((.(....(((((...(...((((.(.....((((((.(((...(((........)))........)))...)))))).).))))....)...)))))..).))..))).))..)))))
			GCAGUAGGGGAACUUCUCCUGCUAGAAUGGCUGGCAAUGGCGGUGAUGCUGCUCUUGCUUUGCUGCUGCUUGACAGAUUGAACCAGCUUGAGAGCAAAAUGUCUGGUAAAGGCCAACAACAACAAGGCCAAACUGU
506	29317 29425		[-31] (((((..((((..((.((.((.(...(((((..(..(((((..(((.(((...))).))).)))))..)..........))))).).)).)).))..))))...)))))
			UGGCAAUGGCGGUGAUGCUGCUCUUGCUUUGCUGCUGCUUGACAGAUUGAACCAGCUUGAGAGCAAAAUGUCUGGUAAAGGCCAACAACAACAAGGCCAAACUGUCA
507	29371 29448		[-23] (((((.(.((((..((.(((...(.(.((((...........))))......).)...))).)).))))..).)))))
			AGCUUGAGAGCAAAAUGUCUGGUAAAGGCCAACAACAACAAGGCCAAACUGUCACUAAGAAAUCUGCUGCUGAGGCU
508	29560 29640		[-21.7] ((.((....(((((.((((.......(.((((..((((((.......))))))..)))).)..))))..)))))..)).))
			UAAUCAGACAAGGAACUGAUUACAAACAUUGGCCGCAAAUUGCACAAUUUGCCCCCAGCGCUUCAGCGUUCUUCGGAAUG
509	29639 29714		[-23.6] (((((..((.((((((..(.((((.(((..((....))..))))))).)......))))))......))..)))))
			UGUCGCGCAUUGGCAUGGAAGUCACACCUUCGGGAACGUGGUUGACCUACACAGGUGCCAUCAAAUUGGAUGACA
510	29679 29744		[-12.1] ((.((((.......(((......((.((((((.......)))))).))......)))..)))).))
			GGUUGACCUACACAGGUGCCAUCAAAUUGGAUGACAAAGAUCCAAAUUUCAAAGAUCAAGUCAUUU
511	29820 29906		[-25.2] ((..((((.((((...((.(.((((....((((((.((((....))))...))))))..)))).).))...))))....))))..))
			UGAUGAAACUCAAGCCUUACCGCAGAGACAGAAGAAACAGCAAACUGUGACUCUUCUUCCUGCUGCAGAUUUGGAUGAUUUCUCCA
512	29878 29948		[-13.6] ((((..(((..(..(((((..((....(((....))).))..)))))..)....)))..........))))
			CCUGCUGCAGAUUUGGAUGAUUUCUCCAAACAAUUGCAACAAUCCAUGAGCAGUGCUGACUCAACUCAGG
513	29948 30051		[-28.9] ((...((.((((.......(((..((((....(((((((((((..(((...((......))...))).))))))))))).)))).)))....)))).))...))
			GCCUAAACUCAUGCAGACCACACAAGGCAGAUGGGCUAUAUAAACGUUUUCGCUUUUCCGUUUACGAUAUAUAGUCUACUCUUGUGCAGAAUGAAUUCUCGU
514	30017 30077		[-15.8] ((...(((((((....((((.(.((((....)))).......).)))).)))))))...))
			AUAUAGUCUACUCUUGUGCAGAAUGAAUUCUCGUAACUACAUAGCACAAGUAGAUGUAGU
515	30069 30151		[-17.5] ((((((.((...((((..((((..((.(((..((.......))..)))...))..)))).........))))..)).))))))
			AGAUGUAGUUAACUUUAAUCUCACAUAGCAAUCUUUAAUCAGUGUGUAACAUUAGGGAGGACUUGAAAGAGCCACCACAUUU
516	30071 30217		[-33.4] ((((((.((.......((((...(((((.(.......(((.(((....(((((....(.((((......(((.(............).)))......)))).).....))))).))).)))..).)))))..))))..)).))))))
			AUGUAGUUAACUUUAAUCUCACAUAGCAAUCUUUAAUCAGUGUGUAACAUUAGGGAGGACUUGAAAGAGCCACCACAUUUUCACCGAGGCCACGCGGAGUACGAUCGAGUGUACAGUGAACAAUGCUAGGGAGAGCUGCCUAUAU
517	30152 30269		[-25.5] ((((...((......(.(((((..((.(((..((((...........(((((....((.((.....)).))..)))))...)))).........))).)).))))).).))...))))
			UCACCGAGGCCACGCGGAGUACGAUCGAGUGUACAGUGAACAAUGCUAGGGAGAGCUGCCUAUAUGGAAGAGCCCUAAUGUGUAAAAUUAAUUUUAGUAGUGCUAUCCCCAUGUGA
518	30198 30286		[-20.9] ((((((((....(..(((((((.(.(((.(((.((.((.(...).))...)).))).))).)..)))))))..).......))))))))
			CUAGGGAGAGCUGCCUAUAUGGAAGAGCCCUAAUGUGUAAAAUUAAUUUUAGUAGUGCUAUCCCCAUGUGAUUUUAAUAGCUUCUUAG

## Sheet: BLASTN-based prediction
		Supplementary Table 1- Predicted pri-miRNAs structures in the SARS-CoV-2 genome by the BLASTN method
	Similar hairpins on the human genome	Hairpin sequences on the viral genome	Start	End	Score	e-value
1	hsa-mir-4448	ggugugaccgaaagguaagauggagagccuugu	247	279	93	4.9
2	hsa-mir-124-3	ugucuauccaguugcgucaccaaaugaaugcaaccaaaugugccu	1171	1215	90	9.4
3	hsa-mir-612	ucuuauguugguugccauaacaagugugccuauuggguuccacgugcuagcgcuaa	1499	1554	91	7.8
4	hsa-mir-548k	aagucaacaucaauauuguuggugacuuuaaacuuaaugaagagaucgccauuauuuuggcauc	1638	1701	95	3.6
5	hsa-mir-548u	ugacuuuaaacuuaaugaagagaucgccauuauuuuggcaucuu	1660	1703	94	4.4
6	hsa-mir-5588	gugguaauuuuaaaguuacaaaaggaaaagcuaaaa	1782	1817	90	9.4
7	hsa-mir-378c	caccacugggcauugauuuagaugaguggaguaugg	2884	2919	99	1.7
8	hsa-mir-4460	ccaacagugguuguuaaugcagccaauguuuaccuuaaacauggaggaggu	3372	3422	93	5.3
9	hsa-mir-558	ugguauuuuuggugcugacccuauacauucuuuaagaguuuguguagauacuguuc	3665	3720	91	7.8
10	hsa-mir-7844	uaagaaaaucaaagcuuguguugaagaaguuacaacaacucu	3952	3993	93	5.3
11	hsa-mir-498	ucgguauaugagaucucucaaagugccagcuacaguuucuguuucuucaccugaugcuguuacag	4654	4818	91	7.8
12	hsa-mir-508	cauauauucuuuucacuagguuuuucuauguacuuggauuggcugcaaucaugcaauuguuu	7254	7315	94	4.4
13	hsa-mir-376a-2	uucuuggcuuaugugguuaauaauuaaucuuguacaaauggccccgauuucag	7348	7400	103	0.78
14	hsa-mir-4307	uuugauaaagcuggucaaaagacuuaugaaagacauucucucucucauu	7778	7826	92	6.4
15	hsa-mir-376a-2	aaagguucauugccuauuaauguuauaguuuuugaugguaaaucaaa	7862	7908	100	1.4
16	hsa-mir-6874	cuguuacuagaucaggcauuagugucugaugu	7973	8004	97	2.5
17	hsa-mir-875	ugauauggaacguuaaagauuucaugucauugucugaacaacuacgaaaacaaauacguagugcugcuaa	8397	8466	98	2
18	hsa-mir-3611	augucauugucugaacaacuacgaaaacaaauacguagugcugcuaaaaagaauaacu	8420	8477	92	6.4
19	hsa-mir-4503	uugaagcaguuaauuaaaguuacacuuguguuccuuuuuguugcu	8573	8617	99	1.7
20	hsa-mir-4789	uauuuaauaacaccuguucaugucaugucuaaacauac	8627	8664	91	7.8
21	hsa-mir-936	cugguaaaguugaggguuguaugguacaaguaacuugugguacaacu	10083	10129	91	7.8
22	hsa-mir-1302-5	aagacaccuaaguauaaguuug-uucgcauucaaccaggacagacuuuuucaguguuagcuuguuacaaugguu	10343	10415	96	3
23	hsa-mir-548ar	agcuguaguguuacuaauccuuaugacagcaagaacug	11326	11363	91	7.8
24	hsa-mir-4425	ugcuuuccaugcagggugcuguagacauaaacaagcuuugugaagaaaugcugg	12018	12071	99	1.7
25	hsa-mir-1261	gcuuaugagcaggcuguugcuaauggugauucugaaguuguucu	12152	12195	94	4.4
26	hsa-mir-569	gcuaauggugauucugaaguuguucuuaa	12170	12198	91	7.8
27	hsa-mir-4703	ucuacaagcugguaaugcaacagaagugccugccaauucaacuguauuaucuuucugugcuuuugcu	13018	13084	92	6.4
28	hsa-mir-8084	gacgaagaugacaauuuaauugauucuuacuuuguaguua	13618	13657	92	6.4
29	hsa-mir-568	agacacacuuucucuaacuaccaacaugaagaaacaauuuauaauuuacuu	13660	13710	93	5.3
30	hsa-mir-568	agacacacuuucucuaacuaccaacaugaagaaacaauuuauaauuuacuu	13660	13710	93	5.3
31	hsa-mir-6127	acuuucucuaacuaccaacaugaagaa	13666	13692	90	9.4
32	hsa-mir-6127	acuuucucuaacuaccaacaugaagaa	13666	13692	90	9.4
33	hsa-mir-3149	uguacauaaucaggauguaaacuuacauagcucuagacuuaguuuuaaggaauuacuuguguaug	14499	14563	91	7.8
34	hsa-mir-548j	ucaagcugucacggccaauguuaaugcacuuuuaucuacugaugguaacaaaauugccgauaaguauguccgca	15531	15604	91	7.8
35	hsa-mir-4464	aaguauguccgcaauuuacaacacagacuuuau	15592	15624	93	5.3
36	hsa-mir-586	uaaaggaccucaugaauuuugcucucaacauacaaugc	15858	15895	91	7.8
37	hsa-mir-582	ucuuuagcuauagaugcuuacccacuuacuaaacauccuaau	16021	16062	93	5.3
38	hsa-mir-4999	guuuugauaaauucaaagugaauucaacauuagaacaguaugucuuuuguacugua	17261	17316	91	7.8
39	hsa-mir-15b	ugucuuugaugaaauuucaauggccacaaauuaugauuugaguguuguc	17349	17397	101	1.1
40	hsa-mir-107	cucaaugcuuuaaaauguuuuauaaggguguuaucacgcaugauguuucaucugcaauuaacaggcc	17642	17708	92	6.4
41	hsa-mir-148b	aaguucuaugaugcacagccuuguaguga	19084	19112	91	7.8
42	hsa-mir-664b	aagaauuauucuauucuuaugccacacauucu	19130	19161	97	2.5
43	hsa-mir-8485	ugccugguugugaugguggcaguuuguauguaaauaaacaugcauuccacacac	19271	19324	99	1.7
44	hsa-mir-548az	gauuugugcaccacucacugucuuuuuugaugguagaguugauggucaa	19962	20010	92	6.4
45	hsa-mir-202	gugacuauugacuauacagaaauuucauuuaugcuuugguguaaagaug	20578	20626	92	6.4
46	hsa-mir-6502	gugacuauugacuauacagaaauuucauuuaugcuuugguguaaagaug	21433	21471	96	3
47	hsa-mir-598	uugcugacacuacugaugcuguccgugaucc	23268	23308	101	1.1
48	hsa-mir-454	auagcuguugaacaagacaaaaacacccaagaaguuuuugcacaagucaaacaaauuuacaaaacaccaccaau	23870	23943	91	7.8
49	hsa-mir-12135	uccaucaaaaccaagcaagaggucauuuauugaagaucuacuuuucaa	23986	24033	96	3
50	hsa-mir-548i-1	caaaaagaguugauuuuuguggaaagggcuaucaucuuauguccuuc	24672	24718	91	7.8
51	hsa-mir-548i-2	caaaaagaguugauuuuuguggaaagggcuaucaucuuauguccuuc	24672	24718	91	7.8
52	hsa-mir-548i-3	caaaaagaguugauuuuuguggaaagggcuaucaucuuauguccuuc	24672	24718	91	7.8
53	hsa-mir-363	ucuuguggauccugcugcaaauuugauga	25307	25335	91	7.8
54	hsa-mir-548f-3	uugcacuucuugcuguuuuucagagcgcuuccaaaauc	25541	25578	91	7.8
55	hsa-mir-505	uguuguuguuuguaacaguuuacucacaccuuuugcucguugcugcu	25643	25689	91	7.8
56	hsa-mir-1206	aagagcuuaaaaagcuccuugaacaaug	26554	26581	95	3.6
57	hsa-mir-3977	uaauuuuccucuggcuguuauggccaguaacuuuagcuuguuuugugcuugcug	26674	26727	99	1.7
58	hsa-mir-19a	uagcugcauuucaccaagaauguaguu	27931	27957	90	9.4
59	hsa-mir-5588	uucuuaggagaaugacaaaaaaaaaaaaaaaaaaaaaaa	29855	29893	96	1.6
60	hsa-mir-5588	ugacaaaaaaaaaaaaaaaaaaaaaa	29867	29892	103	0.43
61	hsa-mir-5588	aaaaaaaaaaaaaaaaaaaaaaaaa	29871	29895	98	1.1
62	hsa-mir-5588	aaaaaaaaaaaaaaaaaaaaaaaaa	29872	29896	98	1.1
63	hsa-mir-5588	aaaaaaaaaaaaaaaaaaaaaaaaa	29873	29897	98	1.1
64	hsa-mir-5588	aaaaaaaaaaaaaaaaaaaaaaaaa	29874	29898	98	1.1
65	hsa-mir-5588	aaaaaaaaaaaaaaaaaaaaaaaaa	29875	29899	98	1.1
66	hsa-mir-5588	aaaaaaaaaaaaaaaaaaaaaaaaa	29876	29900	98	1.1
67	hsa-mir-5588	aaaaaaaaaaaaaaaaaaaaaaaaa	29877	29901	98	1.1
68	hsa-mir-5588	aaaaaaaaaaaaaaaaaaaaaaaaa	29878	29902	98	1.1
69	hsa-mir-5588	aaaaaaaaaaaaaaaaaaaaaaaaa	29879	29903	98	1.1
