# Supplementary material for: In silico analysis suggests the RNAi-enhancing antibiotic enoxacin as a potential inhibitor of SARS-CoV-2 infection
Source: Sci Rep. 2021 May 13;11:10271. doi: 10.1038/s41598-021-89605-6 (PMC8119475; doi:10.1038/s41598-021-89605-6)
Supplement: Supplementary file 3 — Supplementary Table S2. [file 41598_2021_89605_MOESM3_ESM.xlsx]

## Sheet: Enoxaxin-induced miRNAs
	Supplementary Table 2. Enoxacin-induced miRNAs that are also expressed by the lung tissue.
LNCap cell line	DU145 cell line	HEK293 cell line	A375 cell line	268 enoxacin-induced miRNAs across different cell lines	137 enoxacin-induced miRNAs which expressed in lung tissue
hsa-miR-614	hsa-miR-518e	hsa-miR-518e	hsa-miR-103-a (TS)	hsa-miR-214-3p	hsa-miR-98-5p
hsa-miR-199a-5p	hsa-miR-518a-3p	hsa-miR-518a-3p	hsa-miR-3065-5p	hsa-miR-92a-1	hsa-miR-96-5p
hsa-miR-455-5p	hsa-miR-122	hsa-miR-122	hsa-Let-7f	hsa-miR-125b-1	hsa-miR-940
hsa-miR-329	hsa-miR-211	hsa-miR-211	hsa-miR-30-b	hsa-let-7a-2	hsa-miR-9-3p
hsa-miR-127-5p	hsa-miR-451	hsa-miR-451	hsa-miR-4286	hsa-miR-25-3p	hsa-miR-92a-3p
hsa-miR-486-5p	hsa-miR-154*	hsa-miR-623	hsa-miR-3145-5p	hsa-miR-19b-1	hsa-miR-769-5p
hsa-miR-519d	hsa-miR-623	hsa-miR-376a	hsa-miR-345	hsa-miR-221-3p	hsa-miR-767-3p
hsa-miR-198	hsa-miR-376a	hsa-miR-492	hsa-miR-505	hsa-miR-625-5p	hsa-miR-7-5p
hsa-miR-376b	hsa-miR-492	hsa-miR-376b	hsa-miR-21	hsa-miR-125b-2	hsa-miR-671-5p
hsa-miR-133a	hsa-miR-376b	hsa-miR-376c	hsa-miR-186	hsa-miR-10b-5p	hsa-miR-663a
hsa-miR-612	hsa-miR-376c	hsa-miR-572	hsa-miR-512-3p	hsa-miR-19b-2	hsa-miR-629-5p
hsa-miR-649	hsa-miR-572	hsa-miR-369-5p	hsa-miR-497	hsa-miR-888	hsa-miR-629-3p
hsa-miR-23a*	hsa-miR-369-5p	hsa-miR-562	hsa-miR-19b	hsa-miR-526b-5p	hsa-miR-625-5p
hsa-miR-377	hsa-miR-562	hsa-miR-214	hsa-miR-1323	hsa -miR-302a	hsa-miR-625-3p
hsa-miR-432*	hsa-miR-214*	hsa-miR-1911	hsa-miR-769-5p	hsa-miR-130a	hsa-miR-623
hsa-miR-506	hsa-miR-1911	hsa-miR-889	hsa-Let-7i	hsa-miR-17-5p	hsa-miR-622
hsa-miR-499-5p	hsa-miR-889	hsa-miR-7	hsa-miR-337-5p	hsa-miR-629-5p	hsa-miR-617
hsa-miR-9*	hsa-miR-7	hsa-miR-600	hsa-miR-458ai	hsa-miR-675	hsa-miR-614
hsa-miR-511	hsa-miR-600	hsa-let-7d	hsa-Let-7e	hsa-miR-616	hsa-miR-602
hsa-miR-34c-5p	hsa-let-7d*	hsa-miR-92a-1	hsa-miR-101	hsa-miR-33b	hsa-miR-601
hsa-miR-675b	hsa-miR-92a-1*	hsa-miR-125b-1	hsa-miR-376c	hsa-miR-24-2	hsa-miR-596
hsa-miR-302a	hsa-miR-125b-1*	hsa-let-7a-2	hsa-miR-365	hsa-miR-31-5p	hsa-miR-584-5p
hsa-miR-296-5p	hsa-let-7a-2*	hsa-miR-495	hsa-miR-1271	hsa-miR-103-a (TS)	hsa-miR-583
hsa-miR-223	hsa-miR-495	hsa-miR-1248	hsa-miR-3927	hsa-miR-3065-5p	hsa-miR-582-5p
hsa-miR-1203	hsa-miR-1248	hsa-miR-483-3p	hsa-miR-411	hsa-let-7f-5p	hsa-miR-574-3p
hsa-miR-623	hsa-miR-483-3p	hsa-miR-100	hsa-miR- 4423	hsa-miR-30-b	hsa-miR-572
hsa-miR-301b	hsa-miR-100*	hsa-miR-422a	hsa-miR-98	hsa-miR-4286	hsa-miR-567
hsa-miR-488	hsa-miR-422a	hsa-miRPlus-C1089	hsa-miR-196b	hsa-miR-3145-5p	hsa-miR-550a-3-5p
hsa-miR-219-1-3p	hsa-miRPlus-C1089	hsa-miR-190b	hsa-miR-1231	hsa-miR-345-5p	hsa-miR-545-3p
hsa-miR-29b	hsa-miR-190b	hsa-miR-596		hsa-miR-505-3p	hsa-miR-526b-5p
hsa-miRPlus-D1033	hsa-miR-596	hsa-miR-18a		hsa-miR-21-5p	hsa-miR-526b-3p
hsa-miR-143	hsa-miR-18a*	hsa-miR-25		hsa-miR-512-3p	hsa-miR-520a-3p
hsa-miR-617	hsa-miR-25*	hsa-miR-1181		hsa-miR-497-5p	hsa-miR-518a-5p
hsa-miR-211	hsa-miR-1181	hsa-miR-487b		hsa-miR-1323	hsa-miR-513c-5p
hsa-miR-107	hsa-miR-487b	hsa-miR-299-5p		hsa-miR-769-5p	hsa-miR-513a-3p
hsa-miR-493	hsa-miR-299-5p	hsa-miR-19b-1		hsa-Let-7i	hsa-miR-512-3p
hsa-miR-455-3p	hsa-miR-19b-1*	hsa-miR-622		hsa-miR-337-5p	hsa-miR-508-5p
hsa-miR-181b	hsa-miR-622	hsa-miR-604		hsa-miR-458ai	hsa-miR-505-3p
hsa-miR-29a	hsa-miR-604	hsa-miR-382		hsa-Let-7e	hsa-miR-501-5p
hsa-miR-222	hsa-miR-382	hsa-miR-886-3p		hsa-miR-101	hsa-miR-499a-5p
hsa-miR-29c	hsa-miR-886-3p	hsa-miR-216a		hsa-miR-365	hsa-miR-497-5p
hsa-miR-578	hsa-miR-216a	hsa-miR-155		hsa-miR-1271	hsa-miR-495-3p
hsa-miR-1204	hsa-miR-155	hsa-miR-433		hsa-miR-3927	hsa-miR-493-3p
hsa-miR-34a	hsa-miR-433	hsa-miR-221		hsa-miR-411	hsa-miR-492
hsa-miR-361-3p	hsa-miR-221*	hsa-miR-329		hsa-miR- 4423	hsa-miR-486-5p
hsa-miR-147b	hsa-miR-329	hsa-miR-449a		hsa-miR-196b-5p	hsa-miR-485-3p
hsa-miR-29b-2*	hsa-miR-449a	hsa-miR-663		hsa-miR-1231	hsa-miR-483-3p
hsa-miR-671-5p	hsa-miR-663	hsa-miR-940		hsa-miR-614	hsa-miR-455-5p
hsa-miR-500	hsa-miR-940	hsa-miR-124		hsa-miR-199a-5p	hsa-miR-455-3p
hsa-miR-556-3p	hsa-miR-124	hsa-miR-886-5p		hsa-miR-455-5p	hsa-miR-452-5p
hsa-miR-548j	hsa-miR-886-5p	hsa-miR-222		hsa-miR-127-5p	hsa-miR-451a
hsa-miR-501-5p	hsa-miR-222	hsa-miR-485-3p		hsa-miR-486-5p	hsa-miR-449a
hsa-miR-98	hsa-miR-485-3p	hsa-miR-592		hsa-miR-519d	hsa-miR-431-5p
hsa-miR-192	hsa-miR-592	hsa-miR-125b		hsa-miR-198	hsa-miR-431-3p
hsa-miR-887	hsa-miR-125b	hsa-miR-22		hsa-miR-133a	hsa-miR-4286
hsa-miR-22	hsa-miR-22	hsa-miR-100		hsa-miR-612	hsa-miR-422a
hsa-miR-194	hsa-miR-100	hsa-miR-378		hsa-miR-649	hsa-miR-382-5p
hsa-miR-328	hsa-miR-378	hsa-miR-188-5p		hsa-miR-377-3p	hsa-miR-378a-3p
hsa-miR-449a	hsa-miR-188-5p	hsa-miR-942		hsa-miR-432*	hsa-miR-377-3p
hsa-miR-148b	hsa-miR-942	hsa-miR-212		hsa-miR-506	hsa-miR-376c-3p
hsa-miR-96	hsa-miR-212	hsa-miR-146a		hsa-miR-499a-5p	hsa-miR-376a-3p
hsa-miR-337-3p	hsa-miR-146a	hsa-miR-18b		hsa-miR-9-3p	hsa-miR-363-3p
hsa-miR-23a	hsa-miR-18b	hsa-miR-625		hsa-miR-511	hsa-miR-362-5p
hsa-miR-30b	hsa-miR-625*	hsa-let-7g		hsa-miR-34c-5p	hsa-miR-361-3p
hsa-let-7d	hsa-let-7g*	hsa-miR-576-5p		hsa-miR-675b	hsa-miR-34c-5p
	hsa-miR-576-5p	hsa-miR-18a		hsa-miR-302a	hsa-miR-34a-5p
	hsa-miR-18a	hsa-miR-545		hsa-miR-223-3p	hsa-miR-345-5p
	hsa-miR-545	hsa-miR-587		hsa-miR-1203	hsa-miR-33b-3p
	hsa-miR-587	hsa-miR-137		hsa-miR-301b	hsa-miR-337-3p
	hsa-miR-137	hsa-miR-219-5p		hsa-miR-488	hsa-miR-31-5p
	hsa-miR-219-5p	hsa-miR-132		hsa-miR-219-1-3p	hsa-miR-30b-5p
	hsa-miR-132	hsa-miR-220b		hsa-miRPlus-D1033	hsa-miR-3065-5p
	hsa-miR-220b	hsa-miR-582-5p		hsa-miR-143-5p	hsa-miR-29c-3p
	hsa-miR-582-5p	hsa-miR-1979		hsa-miR-617	hsa-miR-29b-3p
	hsa-miR-1979	hsa-miR-20a		hsa-miR-107	hsa-miR-29a-3p
	hsa-miR-20a*	hsa-miR-574-3p		hsa-miR-493-3p	hsa-miR-296-5p
	hsa-miR-574-3p	hsa-miR-643		hsa-miR-455-3p	hsa-miR-27a-3p
	hsa-miR-643	hsa-miR-296-3p		hsa-miR-181b-5p	hsa-miR-25-3p
	hsa-miR-296-3p	hsa-miR-671-5p		hsa-miR-29a-3p	hsa-miR-23a-5p
	hsa-miR-671-5p	hsa-miR-29b		hsa-miR-29c-3p	hsa-miR-23a-3p
	hsa-miR-29b	hsa-miR-125b-2		hsa-miR-1204	hsa-miR-22-5p
	hsa-miR-125b-2*	hsa-miR-550		hsa-miR-34a-5p	hsa-miR-22-3p
	hsa-miR-550	hsa-miR-499-3p		hsa-miR-361-3p	hsa-miR-223-3p
	hsa-miR-499-3p	hsa-miR-522		hsa-miR-147b	hsa-miR-222-3p
	hsa-miR-522	hsa-miR-487a		hsa-miR-29b-2*	hsa-miR-221-5p
	hsa-miR-487a	hsa-miR-1264		hsa-miR-556-3p	hsa-miR-221-3p
	hsa-miR-1264	hsa-miR-567		hsa-miR-548j	hsa-miR-21-5p
	hsa-miR-567	hsa-miR-513a-3p		hsa-miR-501-5p	hsa-miR-214-5p
	hsa-miR-513a-3p	hsa-miR-875-5p		hsa-miR-192-5p	hsa-miR-214-3p
	hsa-miR-875-5p	hsa-miR-516a-3p		hsa-miR-887	hsa-miR-212-3p
	hsa-miR-516a-3p	hsa-miR-10b		hsa-miR-194-5p	hsa-miR-211-5p
	hsa-miR-10b*	hsa-miR-938		hsa-miR-328	hsa-miR-20a-5p
	hsa-miR-938	hsa-miR-1252		hsa-miR-337-3p	hsa-miR-20a-3p
	hsa-miR-1252	hsa-miR-431		hsa-miR-30b-5p	hsa-miR-199a-5p
	hsa-miR-519e*	hsa-miR-601		hsa-miR-154*	hsa-miR-198
	hsa-miR-431*	hsa-miR-520a-3p		hsa-miR-214-5p	hsa-miR-196b-5p
	hsa-miR-601	hsa-miR-380		hsa-let-7d-3p	hsa-miR-194-5p
	hsa-miR-520a-3p	hsa-miR-2053		hsa-miR-92a-1*	hsa-miR-193a-5p
	hsa-miR-380	hsa-miR-19b-2		hsa-miR-125b-1-3p	hsa-miR-192-5p
	hsa-miR-2053	hsa-miR-518a-5p		hsa-let-7a-2*	hsa-miR-1911-5p
	hsa-miR-19b-2*	hsa-miR-508-5p		hsa-miR-100*	hsa-miR-18b-5p
	hsa-miR-518a-5p	hsa-miR-208b		hsa-miR-18a-3p	hsa-miR-18a-5p
	hsa-miR-508-5p	hsa-miR-588		hsa-miR-25*	hsa-miR-188-5p
	hsa-miR-208b	hsa-miR-603		hsa-miR-19b-1*	hsa-miR-186-5p
	hsa-miR-588	hsa-miR-1263		hsa-miR-221-5p	hsa-miR-185-5p
	hsa-miR-603	hsa-miR-409-5p		hsa-miR-625-3p	hsa-miR-181c-5p
	hsa-miR-1263	hsa-miRPlus-C1100		hsa-let-7g*	hsa-miR-181b-5p
	hsa-miR-409-5p	hsa-miR-548h		hsa-miR-20a-3p	hsa-miR-17-5p
	hsa-miR-135a*	hsa-miR-553		hsa-miR-125b-2-3p	hsa-miR-17-3p
	hsa-miRPlus-C1100	hsa-miR-578		hsa-miR-10b-3p	hsa-miR-155-5p
	hsa-miR-548h	hsa-miR-875-3p		hsa-miR-519e*	hsa-miR-151a-5p
	hsa-miR-553	hsa-miR-548m		hsa-miR-431-3p	hsa-miR-146a-5p
	hsa-miR-578	hsa-miR-888		hsa-miR-19b-2*	hsa-miR-143-5p
	hsa-miR-875-3p	hsa-miR-1208		hsa-miR-135a-3p	hsa-miR-140-3p
	hsa-miR-548m	hsa-miR-647		hsa-miR-888*	hsa-miR-135a-3p
	hsa-miR-888*	hsa-miR-767-3p		hsa-miR-526b-3p	hsa-miR-132-5p
	hsa-miR-1208	hsa-miR-208a		hsa-miR-599	hsa-miR-1323
	hsa-miR-647	hsa-miR-384		hsa-miR-155*	hsa-miR-130a-3p
	hsa-miR-767-3p	hsa-miR-526b		hsa-miR-486-3p	hsa-miR-127-5p
	hsa-miR-208a	hsa-miR-513c		hsa-miR-493*	hsa-miR-125b-2-3p
	hsa-miR-384	hsa-miR-1258		hsa-miR-302a*	hsa-miR-125b-1-3p
	hsa-miR-526b*	hsa -miR-302a		hsa-miR-130a-3p	hsa-miR-1258
	hsa-miR-513c	hsa-miR-409-5p		hsa-miR-17-3p	hsa-miR-1247-5p
	hsa-miR-1258	hsa-miR-130a		hsa-miR-629-3p	hsa-miR-122-5p
	hsa-miR-599	hsa-miR-17		hsa-miR-22-5p	hsa-miR-1208
	hsa-miR-155*	hsa-miR-629		hsa-miR-675*	hsa-miR-1207-5p
	hsa-miR-486-3p	hsa-miR-296-5p		hsa-miR-616*	hsa-miR-1203
	hsa-miR-493*	hsa-miR-185		hsa-miR-33b-3p	hsa-miR-1181
	hsa-miR-302a*	hsa-miR-22		hsa-miR-24-2*	hsa-miR-10b-5p
	hsa-miR-130a*	hsa-miR-584		hsa-miR-31*	hsa-miR-10b-3p
	hsa-miR-17*	hsa-miR-602		hsa-miR-98-5p	hsa-miR-107
	hsa-miR-629*	hsa-miR-500		hsa-miR-23a-5p	hsa-miR-100-5p
	hsa-miR-296-5p	hsa-miR-452		hsa-miR-376c-3p	hsa-let-7i-5p
	hsa-miR-185	hsa-miR-583		hsa-miR-19b	hsa-let-7g-5p
	hsa-miR-22*	hsa-miR-151-5p		hsa-miR-186-5p	hsa-let-7f-5p
	hsa-miR-584	hsa-miR-675		hsa-miR-211-5p	hsa-let-7d-5p
	hsa-miR-602	hsa-miR-96		hsa-miR-623	hsa-let-7d-3p
	hsa-miR-500	hsa-miR-193a-5p		hsa-miR-376b
	hsa-miR-452	hsa-miR-27a		hsa-let-7d-5p
	hsa-miR-583	hsa-miR-23a		hsa-miR-329
	hsa-miR-151-5p	hsa-miR-616		hsa-miR-449a
	hsa-miR-675*	hsa-miR-629		hsa-miR-222-3p
	hsa-miR-96	hsa-miR-185		hsa-miR-22-3p
	hsa-miR-193a-5p	hsa-let-7d		hsa-miR-671-5p
	hsa-miR-27a	hsa-miR-22		hsa-miR-29b-3p
	hsa-miR-23a*	hsa-miR-128		hsa-miR-578
	hsa-miR-616*	hsa-miR-602		hsa-miR-296-5p
	hsa-miR-629*	hsa-miR-431		hsa-miR-500
	hsa-miR-185	hsa-miR-1247		hsa-miR-96-5p
	hsa-let-7d	hsa-miR-23a		hsa-miR-23a-3p
	hsa-miR-22*	hsa-miR-20a		hsa-miR-148b
	hsa-miR-128	hsa-miR-627		hsa-miR-518e
	hsa-miR-602	hsa-miR-363		hsa-miR-518a-3p
	hsa-miR-431	hsa-miR-106a		hsa-miR-122-5p
	hsa-miR-1247	hsa-let-7i		hsa-miR-451a
	hsa-miR-23a	hsa-miR-548o		hsa-miR-376a-3p
	hsa-miR-20a	hsa-miR-92a		hsa-miR-492
	hsa-miR-627	hsa-miR-362-5p		hsa-miR-572
	hsa-miR-363	hsa-miR-148b		hsa-miR-369-5p
	hsa-miR-106a	hsa-miR-19b		hsa-miR-562
	hsa-let-7i	hsa-miR-130b		hsa-miR-1911-5p
	hsa-miR-548o	hsa-miR-33b		hsa-miR-889
	hsa-miR-92a	hsa-miR-503		hsa-miR-7-5p
	hsa-miR-362-5p	hsa-miR-186		hsa-miR-600
	hsa-miR-148b	hsa-miR-1207-5p		hsa-miR-495-3p
	hsa-miR-19b	hsa-miR-181c		hsa-miR-1248
	hsa-miR-130b	hsa-miR-182		hsa-miR-483-3p
	hsa-miR-33b*	hsa-miR-24-2		hsa-miR-100-5p
	hsa-miR-503	hsa-let-7g		hsa-miR-422a
	hsa-miR-186	hsa-miR-31		hsa-miRPlus-C1089
	hsa-miR-1207-5p	hsa-miR-140-3p		hsa-miR-190b
	hsa-miR-181c			hsa-miR-596
	hsa-miR-182			hsa-miR-18a-5p
	hsa-miR-24-2*			hsa-miR-1181
	hsa-let-7g			hsa-miR-487b
	hsa-miR-31*			hsa-miR-299-5p
	hsa-miR-140-3p			hsa-miR-622
				hsa-miR-604
				hsa-miR-382-5p
				hsa-miR-886-3p
				hsa-miR-216a
				hsa-miR-155-5p
				hsa-miR-433
				hsa-miR-663a
				hsa-miR-940
				hsa-miR-124
				hsa-miR-886-5p
				hsa-miR-485-3p
				hsa-miR-592
				hsa-miR-125b
				hsa-miR-378a-3p
				hsa-miR-188-5p
				hsa-miR-942
				hsa-miR-212-3p
				hsa-miR-146a-5p
				hsa-miR-18b-5p
				hsa-let-7g-5p
				hsa-miR-576-5p
				hsa-miR-545-3p
				hsa-miR-587
				hsa-miR-137
				hsa-miR-219-5p
				hsa-miR-132-5p
				hsa-miR-220b
				hsa-miR-582-5p
				hsa-miR-1979
				hsa-miR-20a-5p
				hsa-miR-574-3p
				hsa-miR-643
				hsa-miR-296-3p
				hsa-miR-550a-3-5p
				hsa-miR-499-3p
				hsa-miR-522
				hsa-miR-487a
				hsa-miR-1264
				hsa-miR-567
				hsa-miR-513a-3p
				hsa-miR-875-5p
				hsa-miR-516a-3p
				hsa-miR-938
				hsa-miR-1252
				hsa-miR-431-5p
				hsa-miR-601
				hsa-miR-520a-3p
				hsa-miR-380
				hsa-miR-2053
				hsa-miR-518a-5p
				hsa-miR-508-5p
				hsa-miR-208b
				hsa-miR-588
				hsa-miR-603
				hsa-miR-1263
				hsa-miR-409-5p
				hsa-miRPlus-C1100
				hsa-miR-548h
				hsa-miR-553
				hsa-miR-875-3p
				hsa-miR-548m
				hsa-miR-1208
				hsa-miR-647
				hsa-miR-767-3p
				hsa-miR-208a
				hsa-miR-384
				hsa-miR-513c-5p
				hsa-miR-1258
				hsa-miR-185-5p
				hsa-miR-584-5p
				hsa-miR-602
				hsa-miR-452-5p
				hsa-miR-583
				hsa-miR-151a-5p
				hsa-miR-193a-5p
				hsa-miR-27a-3p
				hsa-miR-128
				hsa-miR-1247-5p
				hsa-miR-627
				hsa-miR-363-3p
				hsa-miR-106a
				hsa-let-7i-5p
				hsa-miR-548o
				hsa-miR-92a-3p
				hsa-miR-362-5p
				hsa-miR-130b
				hsa-miR-503
				hsa-miR-1207-5p
				hsa-miR-181c-5p
				hsa-miR-182
				hsa-miR-140-3p
