# Supplementary material for: In silico analysis suggests the RNAi-enhancing antibiotic enoxacin as a potential inhibitor of SARS-CoV-2 infection
Source: Sci Rep. 2021 May 13;11:10271. doi: 10.1038/s41598-021-89605-6 (PMC8119475; doi:10.1038/s41598-021-89605-6)
Supplement: Supplementary file 4 — Supplementary Table S3. [file 41598_2021_89605_MOESM4_ESM.xlsx]

## Sheet: miRNA profile
Supplementary Table 3. miRNA and mRNA profiles of lung tissue (extracted from IMOTA atlas).
miRNA ID	Expression level
hsa-miR-99b-5p	Medium
hsa-miR-99b-3p	Medium
hsa-miR-99a-5p	Medium
hsa-miR-98-5p	Medium
hsa-miR-98-3p	Medium
hsa-miR-96-5p	Medium
hsa-miR-95-3p	Low
hsa-miR-940	High
hsa-miR-9-3p	Medium
hsa-miR-939-5p	High
hsa-miR-939-3p	Low
hsa-miR-937-5p	High
hsa-miR-937-3p	Low
hsa-miR-936	Medium
hsa-miR-93-5p	Medium
hsa-miR-934	Medium
hsa-miR-933	Medium
hsa-miR-92b-3p	Low
hsa-miR-92a-3p	Medium
hsa-miR-921	Low
hsa-miR-920	Low
hsa-miR-892b	Low
hsa-miR-887-3p	Medium
hsa-miR-885-5p	Medium
hsa-miR-885-3p	Low
hsa-miR-877-5p	Medium
hsa-miR-874-3p	Medium
hsa-miR-873-3p	Low
hsa-miR-770-5p	Low
hsa-miR-769-5p	Low
hsa-miR-769-3p	Medium
hsa-miR-767-3p	Low
hsa-miR-766-5p	Medium
hsa-miR-766-3p	Medium
hsa-miR-765	Medium
hsa-miR-764	Low
hsa-miR-762	High
hsa-miR-760	Medium
hsa-miR-7-5p	Medium
hsa-miR-758-5p	Medium
hsa-miR-718	Medium
hsa-miR-711	Medium
hsa-miR-708-5p	Medium
hsa-miR-675-3p	Low
hsa-miR-6724-5p	High
hsa-miR-6723-5p	High
hsa-miR-6722-5p	Low
hsa-miR-6722-3p	High
hsa-miR-6720-3p	Low
hsa-miR-6719-3p	Low
hsa-miR-6718-5p	Low
hsa-miR-6717-5p	Medium
hsa-miR-6716-5p	Medium
hsa-miR-6716-3p	Medium
hsa-miR-671-5p	Medium
hsa-miR-6715b-3p	Low
hsa-miR-670-5p	Medium
hsa-miR-665	Medium
hsa-miR-664b-5p	Medium
hsa-miR-664b-3p	Medium
hsa-miR-664a-5p	Medium
hsa-miR-664a-3p	Medium
hsa-miR-663b	Low
hsa-miR-663a	High
hsa-miR-662	Medium
hsa-miR-660-5p	Medium
hsa-miR-660-3p	Medium
hsa-miR-659-3p	Medium
hsa-miR-658	Low
hsa-miR-654-5p	Medium
hsa-miR-654-3p	Low
hsa-miR-652-5p	Medium
hsa-miR-652-3p	Medium
hsa-miR-6515-5p	Low
hsa-miR-6515-3p	Medium
hsa-miR-6514-3p	Low
hsa-miR-6512-5p	Medium
hsa-miR-6511b-5p	Medium
hsa-miR-6511b-3p	Medium
hsa-miR-6511a-5p	Medium
hsa-miR-6511a-3p	Low
hsa-miR-6510-5p	High
hsa-miR-6510-3p	Low
hsa-miR-6509-5p	Medium
hsa-miR-6508-5p	Medium
hsa-miR-6507-5p	Medium
hsa-miR-6507-3p	Medium
hsa-miR-6503-5p	Low
hsa-miR-6503-3p	Low
hsa-miR-6500-5p	Medium
hsa-miR-6500-3p	Low
hsa-miR-650	Low
hsa-miR-648	Medium
hsa-miR-645	Low
hsa-miR-642b-3p	High
hsa-miR-642a-3p	High
hsa-miR-640	Low
hsa-miR-639	Low
hsa-miR-638	High
hsa-miR-636	Medium
hsa-miR-634	Medium
hsa-miR-632	Low
hsa-miR-631	Medium
hsa-miR-630	Medium
hsa-miR-629-5p	Low
hsa-miR-629-3p	Medium
hsa-miR-628-3p	Low
hsa-miR-627-5p	Low
hsa-miR-625-5p	Low
hsa-miR-625-3p	Medium
hsa-miR-623	Medium
hsa-miR-622	Medium
hsa-miR-617	Medium
hsa-miR-6165	High
hsa-miR-615-3p	Low
hsa-miR-614	Medium
hsa-miR-6134	Low
hsa-miR-6133	Medium
hsa-miR-6132	Medium
hsa-miR-6131	Medium
hsa-miR-6130	Medium
hsa-miR-613	Low
hsa-miR-6129	Medium
hsa-miR-6127	High
hsa-miR-6126	High
hsa-miR-6125	High
hsa-miR-6124	High
hsa-miR-610	Medium
hsa-miR-6090	High
hsa-miR-609	Low
hsa-miR-6089	High
hsa-miR-6088	High
hsa-miR-6087	High
hsa-miR-6086	Medium
hsa-miR-6085	High
hsa-miR-6084	Medium
hsa-miR-6083	Medium
hsa-miR-6081	Low
hsa-miR-6076	Medium
hsa-miR-6075	Medium
hsa-miR-6074	Medium
hsa-miR-6073	Medium
hsa-miR-6071	Medium
hsa-miR-6069	Medium
hsa-miR-6068	High
hsa-miR-605-5p	Medium
hsa-miR-602	Medium
hsa-miR-601	Medium
hsa-miR-598-3p	Low
hsa-miR-596	Low
hsa-miR-595	Medium
hsa-miR-590-5p	Medium
hsa-miR-584-5p	Medium
hsa-miR-583	Medium
hsa-miR-582-5p	Low
hsa-miR-5787	High
hsa-miR-575	High
hsa-miR-574-5p	High
hsa-miR-574-3p	Medium
hsa-miR-5739	High
hsa-miR-572	High
hsa-miR-5708	Medium
hsa-miR-5703	Medium
hsa-miR-5700	Medium
hsa-miR-5698	Low
hsa-miR-5696	Medium
hsa-miR-5692a	Low
hsa-miR-5685	Medium
hsa-miR-5684	Medium
hsa-miR-567	Low
hsa-miR-566	Medium
hsa-miR-564	Medium
hsa-miR-563	Medium
hsa-miR-561-5p	Low
hsa-miR-5591-3p	Low
hsa-miR-5588-3p	Low
hsa-miR-5587-5p	Medium
hsa-miR-5585-5p	Low
hsa-miR-5585-3p	High
hsa-miR-5584-5p	Medium
hsa-miR-5581-5p	Medium
hsa-miR-5580-3p	Medium
hsa-miR-5572	Low
hsa-miR-5571-5p	Medium
hsa-miR-557	Medium
hsa-miR-551b-5p	Medium
hsa-miR-551b-3p	Medium
hsa-miR-550b-2-5p	Medium
hsa-miR-550a-5p	Medium
hsa-miR-550a-3p	Low
hsa-miR-550a-3-5p	Medium
hsa-miR-548y	Low
hsa-miR-548x-3p	Low
hsa-miR-548w	Low
hsa-miR-548t-5p	Low
hsa-miR-548q	Medium
hsa-miR-548f-3p	Medium
hsa-miR-548d-5p	Low
hsa-miR-548c-3p	Low
hsa-miR-548az-5p	Low
hsa-miR-548au-5p	Low
hsa-miR-548aq-5p	Low
hsa-miR-548ap-3p	Low
hsa-miR-548am-5p	Medium
hsa-miR-548aj-3p	Low
hsa-miR-548ai	Medium
hsa-miR-548ae-3p	Low
hsa-miR-548aa	Low
hsa-miR-545-3p	Low
hsa-miR-542-5p	Medium
hsa-miR-539-5p	Medium
hsa-miR-532-5p	Medium
hsa-miR-532-3p	Low
hsa-miR-526b-5p	Medium
hsa-miR-526b-3p	Low
hsa-miR-525-5p	Medium
hsa-miR-525-3p	Medium
hsa-miR-520e	Medium
hsa-miR-520d-3p	Medium
hsa-miR-520c-3p	Low
hsa-miR-520b	Medium
hsa-miR-520a-3p	Low
hsa-miR-519e-5p	Medium
hsa-miR-5196-5p	Medium
hsa-miR-5196-3p	Low
hsa-miR-5195-5p	Medium
hsa-miR-5195-3p	High
hsa-miR-5194	Medium
hsa-miR-5192	Low
hsa-miR-5191	Low
hsa-miR-5190	Medium
hsa-miR-518e-5p	Low
hsa-miR-518c-5p	Medium
hsa-miR-518b	Low
hsa-miR-518a-5p	Medium
hsa-miR-5189-5p	Medium
hsa-miR-5188	Low
hsa-miR-5187-5p	Low
hsa-miR-517-5p	Low
hsa-miR-516b-5p	Low
hsa-miR-516a-5p	Medium
hsa-miR-514b-5p	Medium
hsa-miR-514b-3p	Low
hsa-miR-513c-5p	Medium
hsa-miR-513b-5p	Medium
hsa-miR-513a-5p	Medium
hsa-miR-513a-3p	Low
hsa-miR-512-3p	Low
hsa-miR-510-5p	Low
hsa-miR-5100	High
hsa-miR-5096	Medium
hsa-miR-509-5p	Low
hsa-miR-5095	Low
hsa-miR-509-3-5p	Low
hsa-miR-5093	Medium
hsa-miR-5092	Low
hsa-miR-5090	Medium
hsa-miR-5088-5p	Medium
hsa-miR-508-5p	Low
hsa-miR-505-5p	Low
hsa-miR-505-3p	Medium
hsa-miR-503-3p	Low
hsa-miR-502-5p	Low
hsa-miR-502-3p	Medium
hsa-miR-501-5p	Medium
hsa-miR-501-3p	Low
hsa-miR-5010-5p	Medium
hsa-miR-5010-3p	Medium
hsa-miR-500b-5p	Low
hsa-miR-500a-5p	Medium
hsa-miR-500a-3p	Medium
hsa-miR-5008-5p	Medium
hsa-miR-5008-3p	Medium
hsa-miR-5007-5p	Low
hsa-miR-5006-5p	High
hsa-miR-5003-5p	Medium
hsa-miR-5003-3p	Medium
hsa-miR-5001-5p	High
hsa-miR-499a-5p	Low
hsa-miR-498	Medium
hsa-miR-497-5p	Medium
hsa-miR-495-3p	Low
hsa-miR-494-3p	High
hsa-miR-493-3p	Medium
hsa-miR-492	Medium
hsa-miR-491-3p	Low
hsa-miR-490-5p	Medium
hsa-miR-490-3p	Low
hsa-miR-487b-3p	Low
hsa-miR-486-5p	Medium
hsa-miR-485-3p	Low
hsa-miR-484	Medium
hsa-miR-483-5p	Medium
hsa-miR-483-3p	Medium
hsa-miR-4800-5p	High
hsa-miR-4793-5p	High
hsa-miR-4793-3p	Medium
hsa-miR-4792	Medium
hsa-miR-4791	Low
hsa-miR-4788	High
hsa-miR-4787-5p	High
hsa-miR-4787-3p	Medium
hsa-miR-4786-3p	Low
hsa-miR-4785	Medium
hsa-miR-4784	Medium
hsa-miR-4783-5p	Low
hsa-miR-4783-3p	Low
hsa-miR-4778-5p	Medium
hsa-miR-4776-5p	Medium
hsa-miR-4773	Medium
hsa-miR-4770	Low
hsa-miR-4769-5p	Medium
hsa-miR-4769-3p	Medium
hsa-miR-4768-3p	Medium
hsa-miR-4767	Medium
hsa-miR-4763-5p	Low
hsa-miR-4763-3p	High
hsa-miR-4762-3p	Low
hsa-miR-4758-5p	Medium
hsa-miR-4758-3p	Medium
hsa-miR-4755-3p	Medium
hsa-miR-4754	Low
hsa-miR-4753-5p	Medium
hsa-miR-4751	Low
hsa-miR-4750-5p	Medium
hsa-miR-4749-5p	Medium
hsa-miR-4749-3p	Medium
hsa-miR-4748	Medium
hsa-miR-4747-5p	Low
hsa-miR-4746-5p	Medium
hsa-miR-4746-3p	High
hsa-miR-4745-5p	High
hsa-miR-4743-5p	Medium
hsa-miR-4741	High
hsa-miR-4740-5p	Medium
hsa-miR-4740-3p	Low
hsa-miR-4739	High
hsa-miR-4738-3p	Medium
hsa-miR-4737	Low
hsa-miR-4736	Low
hsa-miR-4734	Medium
hsa-miR-4733-5p	Low
hsa-miR-4732-5p	Medium
hsa-miR-4732-3p	Low
hsa-miR-4731-3p	Medium
hsa-miR-4730	Medium
hsa-miR-4728-5p	High
hsa-miR-4728-3p	Medium
hsa-miR-4727-3p	Low
hsa-miR-4726-5p	Medium
hsa-miR-4726-3p	Low
hsa-miR-4725-5p	Medium
hsa-miR-4725-3p	Medium
hsa-miR-4723-3p	Low
hsa-miR-4721	High
hsa-miR-4717-3p	Low
hsa-miR-4716-5p	Medium
hsa-miR-4716-3p	Medium
hsa-miR-4715-5p	Medium
hsa-miR-4714-5p	Medium
hsa-miR-4714-3p	Low
hsa-miR-4713-3p	Medium
hsa-miR-4711-5p	Low
hsa-miR-4711-3p	Low
hsa-miR-4710	Medium
hsa-miR-4709-3p	Low
hsa-miR-4707-5p	Medium
hsa-miR-4707-3p	Low
hsa-miR-4706	Low
hsa-miR-4704-5p	Low
hsa-miR-4701-5p	Medium
hsa-miR-4701-3p	Medium
hsa-miR-4700-5p	Low
hsa-miR-4700-3p	Low
hsa-miR-4699-3p	Low
hsa-miR-4698	Medium
hsa-miR-4697-5p	High
hsa-miR-4697-3p	Medium
hsa-miR-4695-5p	Medium
hsa-miR-4695-3p	Low
hsa-miR-4692	Low
hsa-miR-4691-5p	Low
hsa-miR-4690-5p	Medium
hsa-miR-4689	High
hsa-miR-4688	Medium
hsa-miR-4687-3p	High
hsa-miR-4685-5p	Medium
hsa-miR-4684-3p	Low
hsa-miR-4682	Low
hsa-miR-4681	Low
hsa-miR-4676-5p	Medium
hsa-miR-4675	Low
hsa-miR-4674	Medium
hsa-miR-4673	Medium
hsa-miR-4672	Medium
hsa-miR-4669	High
hsa-miR-4668-5p	Medium
hsa-miR-4667-5p	Medium
hsa-miR-4667-3p	Medium
hsa-miR-4666b	Medium
hsa-miR-4665-5p	Medium
hsa-miR-4665-3p	Medium
hsa-miR-4664-3p	Medium
hsa-miR-4660	Medium
hsa-miR-4659b-3p	Low
hsa-miR-4659a-3p	Medium
hsa-miR-4658	Low
hsa-miR-4657	Low
hsa-miR-4656	Medium
hsa-miR-4655-5p	Medium
hsa-miR-4655-3p	Medium
hsa-miR-4654	Medium
hsa-miR-4653-3p	Medium
hsa-miR-4652-3p	Low
hsa-miR-4651	Medium
hsa-miR-4649-3p	Medium
hsa-miR-4648	Medium
hsa-miR-4647	Medium
hsa-miR-4646-5p	Medium
hsa-miR-4646-3p	Medium
hsa-miR-4644	Medium
hsa-miR-4642	Medium
hsa-miR-4640-5p	Medium
hsa-miR-4640-3p	Low
hsa-miR-4638-5p	Medium
hsa-miR-4638-3p	Medium
hsa-miR-4636	Medium
hsa-miR-4634	High
hsa-miR-4633-5p	Low
hsa-miR-4632-5p	Medium
hsa-miR-455-5p	Low
hsa-miR-455-3p	Medium
hsa-miR-454-5p	Low
hsa-miR-454-3p	Low
hsa-miR-4539	Medium
hsa-miR-4538	Medium
hsa-miR-4535	Medium
hsa-miR-4534	Medium
hsa-miR-4533	Medium
hsa-miR-4532	High
hsa-miR-4531	Medium
hsa-miR-4530	High
hsa-miR-4526	Medium
hsa-miR-452-5p	Medium
hsa-miR-4522	Medium
hsa-miR-4520-2-3p	Low
hsa-miR-451b	Medium
hsa-miR-451a	High
hsa-miR-4519	Medium
hsa-miR-4516	High
hsa-miR-4515	Medium
hsa-miR-4514	Medium
hsa-miR-4513	Medium
hsa-miR-4510	Low
hsa-miR-4508	Medium
hsa-miR-4507	High
hsa-miR-4506	Medium
hsa-miR-4505	High
hsa-miR-4502	Medium
hsa-miR-4500	Low
hsa-miR-449c-3p	Low
hsa-miR-449b-5p	Low
hsa-miR-449b-3p	Low
hsa-miR-449a	Low
hsa-miR-4499	High
hsa-miR-4498	Low
hsa-miR-4497	High
hsa-miR-4496	Medium
hsa-miR-4495	Low
hsa-miR-4494	Medium
hsa-miR-4493	Low
hsa-miR-4492	Low
hsa-miR-4489	Medium
hsa-miR-4488	Medium
hsa-miR-4487	Medium
hsa-miR-4486	Medium
hsa-miR-4485-3p	Medium
hsa-miR-4484	Medium
hsa-miR-4483	Medium
hsa-miR-4482-3p	Medium
hsa-miR-4481	Medium
hsa-miR-4478	High
hsa-miR-4476	High
hsa-miR-4472	Medium
hsa-miR-4470	Medium
hsa-miR-4468	Medium
hsa-miR-4466	High
hsa-miR-4465	High
hsa-miR-4463	High
hsa-miR-4462	Medium
hsa-miR-4461	Medium
hsa-miR-4459	High
hsa-miR-4458	Medium
hsa-miR-4456	Low
hsa-miR-4455	High
hsa-miR-4451	Medium
hsa-miR-4450	Medium
hsa-miR-4449	Medium
hsa-miR-4448	Low
hsa-miR-4447	Medium
hsa-miR-4446-5p	Low
hsa-miR-4446-3p	High
hsa-miR-4444	Medium
hsa-miR-4443	High
hsa-miR-4442	High
hsa-miR-4441	Medium
hsa-miR-4440	Medium
hsa-miR-4436b-5p	Medium
hsa-miR-4436b-3p	Medium
hsa-miR-4436a	Low
hsa-miR-4435	Low
hsa-miR-4433a-5p	Medium
hsa-miR-4433a-3p	Medium
hsa-miR-4430	Medium
hsa-miR-4429	Medium
hsa-miR-4428	High
hsa-miR-4425	Low
hsa-miR-4422	Medium
hsa-miR-4421	Medium
hsa-miR-4419b	Medium
hsa-miR-4419a	Medium
hsa-miR-4418	Low
hsa-miR-4417	High
hsa-miR-4327	High
hsa-miR-4326	Low
hsa-miR-432-5p	Medium
hsa-miR-4324	Medium
hsa-miR-4323	Medium
hsa-miR-4322	Medium
hsa-miR-4321	Low
hsa-miR-4319	Low
hsa-miR-4317	Medium
hsa-miR-4316	Low
hsa-miR-431-5p	Low
hsa-miR-4315	Medium
hsa-miR-4314	Medium
hsa-miR-431-3p	Low
hsa-miR-4313	Medium
hsa-miR-4312	Medium
hsa-miR-4311	Medium
hsa-miR-4310	Medium
hsa-miR-4307	Low
hsa-miR-4306	Medium
hsa-miR-4304	Medium
hsa-miR-4303	Medium
hsa-miR-4300	Low
hsa-miR-4299	High
hsa-miR-4298	High
hsa-miR-4297	Low
hsa-miR-4296	Low
hsa-miR-4294	Medium
hsa-miR-4291	Medium
hsa-miR-4290	Medium
hsa-miR-429	Medium
hsa-miR-4286	Medium
hsa-miR-4284	High
hsa-miR-4282	Low
hsa-miR-4281	High
hsa-miR-4280	Medium
hsa-miR-4279	Low
hsa-miR-4274	Medium
hsa-miR-4271	High
hsa-miR-4270	High
hsa-miR-4269	Medium
hsa-miR-4265	Low
hsa-miR-4261	Medium
hsa-miR-4260	Medium
hsa-miR-4259	Medium
hsa-miR-4257	Medium
hsa-miR-4256	Low
hsa-miR-425-5p	Medium
hsa-miR-425-3p	Medium
hsa-miR-4253	Medium
hsa-miR-4251	Medium
hsa-miR-424-5p	Medium
hsa-miR-424-3p	Medium
hsa-miR-423-5p	High
hsa-miR-423-3p	Medium
hsa-miR-422a	Medium
hsa-miR-421	Low
hsa-miR-409-3p	Low
hsa-miR-3978	Low
hsa-miR-3976	Medium
hsa-miR-3972	Low
hsa-miR-3960	High
hsa-miR-3945	Medium
hsa-miR-3944-5p	Low
hsa-miR-3940-5p	High
hsa-miR-3940-3p	Low
hsa-miR-3938	Medium
hsa-miR-3937	Medium
hsa-miR-3935	Medium
hsa-miR-3934-5p	Medium
hsa-miR-3934-3p	Medium
hsa-miR-3927-5p	Low
hsa-miR-3926	Medium
hsa-miR-3925-5p	Medium
hsa-miR-3923	Low
hsa-miR-3922-5p	Low
hsa-miR-3918	Low
hsa-miR-3917	Medium
hsa-miR-3915	Low
hsa-miR-3911	Medium
hsa-miR-3907	Medium
hsa-miR-383-5p	Low
hsa-miR-382-5p	Medium
hsa-miR-381-3p	Medium
hsa-miR-379-5p	Low
hsa-miR-378j	Medium
hsa-miR-378i	Medium
hsa-miR-378h	Low
hsa-miR-378g	Medium
hsa-miR-378f	Medium
hsa-miR-378e	Medium
hsa-miR-378d	Medium
hsa-miR-378c	Medium
hsa-miR-378b	Medium
hsa-miR-378a-5p	Low
hsa-miR-378a-3p	Medium
hsa-miR-377-3p	Low
hsa-miR-376c-3p	Medium
hsa-miR-376a-3p	Medium
hsa-miR-375	Medium
hsa-miR-374c-5p	Low
hsa-miR-374b-5p	Medium
hsa-miR-374a-5p	Medium
hsa-miR-373-5p	Medium
hsa-miR-373-3p	Low
hsa-miR-371b-5p	High
hsa-miR-371a-5p	Medium
hsa-miR-371a-3p	Low
hsa-miR-3714	Medium
hsa-miR-3713	Medium
hsa-miR-370-3p	Medium
hsa-miR-3692-5p	Medium
hsa-miR-3689f	Medium
hsa-miR-3689b-3p	Medium
hsa-miR-3689a-5p	Medium
hsa-miR-3689a-3p	Medium
hsa-miR-3682-3p	Medium
hsa-miR-3680-3p	Medium
hsa-miR-3679-5p	High
hsa-miR-3679-3p	Medium
hsa-miR-3678-3p	Low
hsa-miR-3677-3p	Medium
hsa-miR-3675-3p	Medium
hsa-miR-3667-5p	Medium
hsa-miR-3666	Medium
hsa-miR-3665	High
hsa-miR-3663-5p	Medium
hsa-miR-3663-3p	High
hsa-miR-3660	Medium
hsa-miR-365b-5p	Medium
hsa-miR-365a-5p	Medium
hsa-miR-365a-3p	Medium
hsa-miR-3659	Medium
hsa-miR-3656	High
hsa-miR-3655	Low
hsa-miR-3654	Medium
hsa-miR-3653-3p	Medium
hsa-miR-3652	High
hsa-miR-3651	Medium
hsa-miR-3650	Medium
hsa-miR-3648	High
hsa-miR-3646	Medium
hsa-miR-363-3p	Medium
hsa-miR-362-5p	Medium
hsa-miR-362-3p	Medium
hsa-miR-3622b-5p	Medium
hsa-miR-3622b-3p	Low
hsa-miR-3622a-5p	Low
hsa-miR-3621	Medium
hsa-miR-3620-5p	Medium
hsa-miR-3620-3p	Medium
hsa-miR-3619-5p	Low
hsa-miR-3619-3p	Low
hsa-miR-3617-5p	Low
hsa-miR-3616-3p	Medium
hsa-miR-361-5p	Medium
hsa-miR-3615	Low
hsa-miR-3614-5p	Medium
hsa-miR-361-3p	Medium
hsa-miR-3610	Medium
hsa-miR-3609	Low
hsa-miR-3607-5p	Medium
hsa-miR-3605-5p	Medium
hsa-miR-3591-3p	Low
hsa-miR-34c-5p	Medium
hsa-miR-34c-3p	Medium
hsa-miR-34b-5p	High
hsa-miR-34b-3p	Medium
hsa-miR-34a-5p	High
hsa-miR-34a-3p	Low
hsa-miR-346	Low
hsa-miR-345-5p	Medium
hsa-miR-345-3p	Medium
hsa-miR-342-5p	Low
hsa-miR-342-3p	Medium
hsa-miR-340-5p	Medium
hsa-miR-33b-3p	Medium
hsa-miR-33a-5p	Medium
hsa-miR-339-3p	Medium
hsa-miR-338-5p	Medium
hsa-miR-338-3p	High
hsa-miR-337-3p	Low
hsa-miR-335-5p	Medium
hsa-miR-335-3p	Low
hsa-miR-331-3p	Medium
hsa-miR-330-3p	Medium
hsa-miR-328-3p	Medium
hsa-miR-326	Low
hsa-miR-32-5p	Medium
hsa-miR-324-5p	Medium
hsa-miR-324-3p	Medium
hsa-miR-32-3p	Medium
hsa-miR-320e	Medium
hsa-miR-320d	Medium
hsa-miR-320c	High
hsa-miR-320b	Medium
hsa-miR-320a	Medium
hsa-miR-3202	Medium
hsa-miR-3200-5p	Medium
hsa-miR-3198	Medium
hsa-miR-3197	Low
hsa-miR-3196	High
hsa-miR-3195	Medium
hsa-miR-3194-5p	Medium
hsa-miR-3193	Low
hsa-miR-3190-5p	Medium
hsa-miR-3190-3p	Medium
hsa-miR-3189-5p	Low
hsa-miR-3189-3p	Low
hsa-miR-3188	High
hsa-miR-3187-5p	Medium
hsa-miR-3187-3p	Medium
hsa-miR-3186-3p	Low
hsa-miR-3185	Medium
hsa-miR-3184-3p	Medium
hsa-miR-3181	Medium
hsa-miR-3180-5p	Medium
hsa-miR-3180-3p	Medium
hsa-miR-3178	Low
hsa-miR-3177-5p	Medium
hsa-miR-3177-3p	Medium
hsa-miR-3176	Medium
hsa-miR-3174	Medium
hsa-miR-3173-3p	Medium
hsa-miR-3170	Low
hsa-miR-3164	Low
hsa-miR-3163	Medium
hsa-miR-3162-5p	High
hsa-miR-3162-3p	Medium
hsa-miR-3161	Medium
hsa-miR-3160-5p	Low
hsa-miR-31-5p	Low
hsa-miR-3158-5p	Medium
hsa-miR-3158-3p	Low
hsa-miR-3156-5p	High
hsa-miR-3155b	Medium
hsa-miR-3155a	Low
hsa-miR-3154	Medium
hsa-miR-3151-5p	Low
hsa-miR-3150b-5p	Medium
hsa-miR-3150b-3p	Medium
hsa-miR-3149	Medium
hsa-miR-3148	Medium
hsa-miR-3147	Medium
hsa-miR-3141	High
hsa-miR-3138	Medium
hsa-miR-3137	Medium
hsa-miR-3135b	High
hsa-miR-3135a	Low
hsa-miR-3132	Medium
hsa-miR-3131	Medium
hsa-miR-3130-5p	Low
hsa-miR-3130-3p	Low
hsa-miR-3127-5p	Medium
hsa-miR-3125	Medium
hsa-miR-3124-5p	Low
hsa-miR-3121-5p	Low
hsa-miR-3121-3p	Medium
hsa-miR-3120-3p	Low
hsa-miR-3117-3p	Low
hsa-miR-30e-5p	Medium
hsa-miR-30e-3p	Medium
hsa-miR-30d-5p	High
hsa-miR-30d-3p	Low
hsa-miR-30c-5p	Medium
hsa-miR-30c-2-3p	Medium
hsa-miR-30c-1-3p	Medium
hsa-miR-30b-5p	High
hsa-miR-30b-3p	Medium
hsa-miR-30a-5p	High
hsa-miR-30a-3p	Medium
hsa-miR-3074-5p	Low
hsa-miR-3074-3p	Low
hsa-miR-3065-5p	Medium
hsa-miR-3064-5p	Medium
hsa-miR-302c-5p	Low
hsa-miR-301a-3p	Medium
hsa-miR-300	Low
hsa-miR-29c-5p	Medium
hsa-miR-29c-3p	High
hsa-miR-29b-3p	High
hsa-miR-29b-2-5p	Low
hsa-miR-29b-1-5p	Low
hsa-miR-29a-5p	Medium
hsa-miR-29a-3p	High
hsa-miR-298	Low
hsa-miR-297	Medium
hsa-miR-296-5p	Medium
hsa-miR-2861	High
hsa-miR-28-5p	Medium
hsa-miR-28-3p	Low
hsa-miR-27b-3p	High
hsa-miR-27a-3p	High
hsa-miR-26b-5p	Medium
hsa-miR-26a-5p	High
hsa-miR-2681-5p	Low
hsa-miR-25-3p	Medium
hsa-miR-2467-3p	Medium
hsa-miR-24-3p	High
hsa-miR-24-1-5p	Low
hsa-miR-23c	Medium
hsa-miR-23b-3p	High
hsa-miR-23a-5p	Medium
hsa-miR-23a-3p	High
hsa-miR-2392	High
hsa-miR-2278	Medium
hsa-miR-2277-3p	Medium
hsa-miR-2276-3p	Medium
hsa-miR-22-5p	Medium
hsa-miR-224-5p	Medium
hsa-miR-22-3p	High
hsa-miR-223-3p	Medium
hsa-miR-222-3p	Medium
hsa-miR-221-5p	Low
hsa-miR-221-3p	Medium
hsa-miR-219a-5p	Medium
hsa-miR-218-5p	Medium
hsa-miR-21-5p	High
hsa-miR-215-5p	Medium
hsa-miR-214-5p	Low
hsa-miR-214-3p	Medium
hsa-miR-21-3p	Medium
hsa-miR-212-3p	Medium
hsa-miR-2117	Low
hsa-miR-2116-3p	Medium
hsa-miR-211-5p	Low
hsa-miR-2114-3p	Low
hsa-miR-211-3p	Medium
hsa-miR-2113	Low
hsa-miR-210-3p	Medium
hsa-miR-20b-5p	Medium
hsa-miR-20a-5p	Medium
hsa-miR-20a-3p	Low
hsa-miR-206	Medium
hsa-miR-205-5p	Medium
hsa-miR-205-3p	Medium
hsa-miR-204-5p	Low
hsa-miR-204-3p	Low
hsa-miR-203a-3p	Medium
hsa-miR-202-3p	Medium
hsa-miR-200c-3p	High
hsa-miR-200b-5p	Medium
hsa-miR-200b-3p	Medium
hsa-miR-200a-5p	Medium
hsa-miR-200a-3p	Medium
hsa-miR-19b-3p	High
hsa-miR-19a-3p	Medium
hsa-miR-199b-5p	Medium
hsa-miR-199a-5p	Medium
hsa-miR-199a-3p	High
hsa-miR-198	Medium
hsa-miR-197-5p	High
hsa-miR-197-3p	Medium
hsa-miR-1973	Medium
hsa-miR-1972	Medium
hsa-miR-196b-5p	Low
hsa-miR-196a-5p	Low
hsa-miR-195-5p	Medium
hsa-miR-195-3p	Medium
hsa-miR-194-5p	Medium
hsa-miR-194-3p	Low
hsa-miR-193b-5p	Medium
hsa-miR-193b-3p	Medium
hsa-miR-193a-5p	Medium
hsa-miR-193a-3p	Medium
hsa-miR-192-5p	Medium
hsa-miR-1915-5p	Medium
hsa-miR-1915-3p	High
hsa-miR-1914-3p	High
hsa-miR-191-3p	Medium
hsa-miR-1913	Low
hsa-miR-1911-5p	Low
hsa-miR-1910-5p	Medium
hsa-miR-1909-5p	Medium
hsa-miR-18b-5p	Low
hsa-miR-18b-3p	Medium
hsa-miR-18a-5p	Low
hsa-miR-188-5p	High
hsa-miR-187-5p	Medium
hsa-miR-186-5p	Medium
hsa-miR-186-3p	Low
hsa-miR-185-5p	Medium
hsa-miR-184	Low
hsa-miR-183-5p	Low
hsa-miR-183-3p	Low
hsa-miR-1825	Medium
hsa-miR-181d-5p	Medium
hsa-miR-181c-5p	Medium
hsa-miR-181c-3p	Low
hsa-miR-181b-5p	Medium
hsa-miR-181a-5p	Medium
hsa-miR-181a-3p	Low
hsa-miR-17-5p	Medium
hsa-miR-17-3p	Medium
hsa-miR-16-5p	High
hsa-miR-16-2-3p	Medium
hsa-miR-15b-5p	Medium
hsa-miR-15a-5p	High
hsa-miR-1587	High
hsa-miR-155-5p	Medium
hsa-miR-154-5p	Low
hsa-miR-1539	Medium
hsa-miR-1538	Low
hsa-miR-152-3p	Medium
hsa-miR-151b	Medium
hsa-miR-151a-5p	Medium
hsa-miR-151a-3p	Medium
hsa-miR-150-5p	Medium
hsa-miR-150-3p	High
hsa-miR-149-5p	Medium
hsa-miR-149-3p	Medium
hsa-miR-148b-3p	Medium
hsa-miR-148a-3p	High
hsa-miR-1471	Medium
hsa-miR-1470	Medium
hsa-miR-146b-5p	Medium
hsa-miR-146a-5p	Medium
hsa-miR-1469	Medium
hsa-miR-145-5p	Medium
hsa-miR-145-3p	Medium
hsa-miR-144-5p	Medium
hsa-miR-144-3p	High
hsa-miR-143-5p	Medium
hsa-miR-143-3p	Medium
hsa-miR-142-5p	Medium
hsa-miR-142-3p	High
hsa-miR-141-3p	High
hsa-miR-140-5p	Medium
hsa-miR-140-3p	Medium
hsa-miR-1-3p	Medium
hsa-miR-139-3p	Medium
hsa-miR-138-5p	Low
hsa-miR-138-2-3p	Low
hsa-miR-138-1-3p	Low
hsa-miR-136-5p	Medium
hsa-miR-136-3p	Low
hsa-miR-135b-5p	Medium
hsa-miR-135a-5p	Low
hsa-miR-135a-3p	High
hsa-miR-134-5p	High
hsa-miR-133b	Medium
hsa-miR-133a-3p	Medium
hsa-miR-132-5p	Low
hsa-miR-132-3p	Medium
hsa-miR-1323	Low
hsa-miR-1322	Low
hsa-miR-1321	Medium
hsa-miR-130b-3p	Medium
hsa-miR-130a-3p	High
hsa-miR-1307-5p	Medium
hsa-miR-1307-3p	Medium
hsa-miR-1306-3p	Medium
hsa-miR-1305	Medium
hsa-miR-1304-3p	Medium
hsa-miR-1303	Medium
hsa-miR-1301-3p	Low
hsa-miR-1299	Medium
hsa-miR-1296-5p	Low
hsa-miR-129-5p	Low
hsa-miR-1295b-3p	Medium
hsa-miR-1295a	Low
hsa-miR-129-2-3p	Low
hsa-miR-129-1-3p	Low
hsa-miR-1291	Low
hsa-miR-1290	High
hsa-miR-1288-3p	Medium
hsa-miR-1287-5p	Low
hsa-miR-1285-5p	Medium
hsa-miR-1285-3p	Medium
hsa-miR-128-3p	Medium
hsa-miR-1281	Medium
hsa-miR-1276	Medium
hsa-miR-127-5p	Low
hsa-miR-1275	High
hsa-miR-127-3p	Medium
hsa-miR-1273g-5p	Medium
hsa-miR-1273g-3p	High
hsa-miR-1273f	Medium
hsa-miR-1273e	Medium
hsa-miR-1273d	Medium
hsa-miR-1273c	Medium
hsa-miR-1270	Low
hsa-miR-1268b	High
hsa-miR-1268a	High
hsa-miR-1267	Low
hsa-miR-1266-5p	Low
hsa-miR-126-5p	Medium
hsa-miR-126-3p	High
hsa-miR-1261	Low
hsa-miR-1260b	Medium
hsa-miR-1260a	Medium
hsa-miR-125b-5p	High
hsa-miR-125b-2-3p	Medium
hsa-miR-125b-1-3p	Medium
hsa-miR-125a-5p	Medium
hsa-miR-125a-3p	High
hsa-miR-1258	Low
hsa-miR-1255b-5p	Medium
hsa-miR-1255b-2-3p	Low
hsa-miR-1254	Medium
hsa-miR-1250-5p	Low
hsa-miR-1249-3p	High
hsa-miR-1247-5p	Low
hsa-miR-1247-3p	Medium
hsa-miR-1246	High
hsa-miR-124-3p	Medium
hsa-miR-1238-5p	Medium
hsa-miR-1238-3p	Medium
hsa-miR-1237-5p	Medium
hsa-miR-1237-3p	Medium
hsa-miR-1236-5p	Medium
hsa-miR-1236-3p	Low
hsa-miR-1234-3p	Medium
hsa-miR-1233-5p	Medium
hsa-miR-1229-5p	High
hsa-miR-1229-3p	Low
hsa-miR-1228-5p	Medium
hsa-miR-1228-3p	Medium
hsa-miR-1227-5p	High
hsa-miR-1227-3p	Low
hsa-miR-1226-5p	Medium
hsa-miR-122-5p	Medium
hsa-miR-1225-5p	High
hsa-miR-1224-5p	High
hsa-miR-1224-3p	Low
hsa-miR-122-3p	Low
hsa-miR-1208	Medium
hsa-miR-1207-5p	High
hsa-miR-1207-3p	Low
hsa-miR-1203	Low
hsa-miR-1202	High
hsa-miR-1185-2-3p	High
hsa-miR-1185-1-3p	High
hsa-miR-1183	Medium
hsa-miR-1182	Medium
hsa-miR-1181	Medium
hsa-miR-1180-3p	Medium
hsa-miR-1179	Low
hsa-miR-10b-5p	Medium
hsa-miR-10b-3p	Medium
hsa-miR-10a-5p	Medium
hsa-miR-107	Medium
hsa-miR-106b-5p	Medium
hsa-miR-103a-3p	Medium
hsa-miR-101-3p	High
hsa-miR-100-5p	Medium
hsa-let-7i-5p	Medium
hsa-let-7g-5p	Medium
hsa-let-7f-5p	Medium
hsa-let-7f-1-3p	Medium
hsa-let-7e-5p	Medium
hsa-let-7d-5p	Medium
hsa-let-7d-3p	Low
hsa-let-7c-5p	High
hsa-let-7b-5p	High
hsa-let-7b-3p	Medium
hsa-let-7a-5p	High
hsa-let-7a-3p	Low

## Sheet: mRNA profile
Supplementary Table3. miRNA and mRNA profiles of lung tissue (extracted from IMOTA atlas).
miRNA ID	Expression level
CASZ1	Low
CAST	High
CASS4	Medium
CASQ2	Low
CASP9	Low
CASP8AP2	Low
CASP8	Medium
CASP7	Medium
CASP6	Low
CASP5	Low
CASP4	Medium
CASP3	Low
CASP2	Low
CASP10	Low
CASP1	Medium
CASKIN2	Medium
CASK	Low
CASD1	Low
CASC4	Medium
CASC3	Medium
CASC1	Low
CARS2	Medium
CARS	Medium
CARM1	Medium
CARKD	Low
CARHSP1	Medium
CARF	Low
CARD9	Low
CARD8	Medium
CARD6	Low
CARD16	High
CARD11	Low
CARD10	Low
CAPZB	High
CAPZA2	Medium
CAPZA1	Medium
CAPSL	Low
CAPS2	Low
CAPS	Medium
CAPRIN2	Low
CAPRIN1	Medium
CAPNS1	High
CAPN9	Low
CAPN8	Medium
CAPN7	Low
CAPN5	Low
CAPN3	Medium
CAPN2	High
CAPN15	Low
CAPN13	Low
CAPN12	Low
CAPN10	Low
CAPN1	High
CAPG	High
CAP2	Low
CAP1	High
CANX	High
CANT1	Medium
CAND2	Low
CAND1	Medium
CAMTA2	Medium
CAMTA1	Medium
CAMSAP3	Low
CAMSAP2	Medium
CAMSAP1	Low
CAMP	Low
CAMLG	Medium
CAMKMT	Low
CAMKK2	Medium
CAMKK1	Low
CAMK4	Low
CAMK2N1	Medium
CAMK2G	Medium
CAMK2D	Medium
CAMK2A	Low
CAMK1D	Low
CAMK1	Medium
CALU	Medium
CALR	High
CALML4	Low
CALM3	High
CALM2	High
CALM1	High
CALHM2	Medium
CALD1	High
CALCRL	High
CALCOCO2	High
CALCOCO1	High
CALB2	Low
CADPS2	Medium
CADPS	Low
CADM4	Low
CADM3	Low
CADM2	Low
CADM1	High
CAD	Low
CACYBP	Medium
CACUL1	Low
CACTIN	Low
CACNG6	Low
CACNG4	Low
CACNB4	Low
CACNB3	Low
CACNB2	Low
CACNB1	Low
CACNA2D3	Low
CACNA2D2	Medium
CACNA2D1	Low
CACNA1H	Low
CACNA1F	Low
CACNA1D	Low
CACNA1C	Low
CACHD1	Low
CACFD1	Low
CABP4	Low
CABLES2	Low
CABLES1	Medium
CABIN1	Medium
CAB39L	Medium
CAB39	Medium
CAAP1	Low
CA8	Low
CA5B	Low
CA4	Medium
CA3	Low
CA2	Medium
CA13	Low
CA12	Low
CA11	Low
C9orf91	Low
C9orf9	Low
C9orf89	Low
C9orf85	Low
C9orf78	Medium
C9orf72	Low
C9orf69	Low
C9orf64	Low
C9orf41	Low
C9orf40	Low
C9orf3	Low
C9orf24	Low
C9orf171	Low
C9orf16	Medium
C9orf156	Low
C9orf152	Low
C9orf142	Low
C9orf135	Low
C9orf129	Low
C9orf117	Low
C9orf116	Low
C9orf114	Low
C8orf88	Low
C8orf82	Low
C8orf76	Low
C8orf59	Medium
C8orf58	Low
C8orf48	Low
C8orf44	Low
C8orf4	High
C8orf37	Low
C8orf34	Low
C8orf33	Low
C8B	Low
C7orf73	Medium
C7orf60	Low
C7orf57	Low
C7orf55-LUC7L2	Medium
C7orf55	Low
C7orf50	Medium
C7orf49	Medium
C7orf43	Low
C7orf31	Low
C7orf26	Medium
C7orf25	Low
C7	High
C6orf89	Medium
C6orf62	High
C6orf57	Low
C6orf48	High
C6orf47	Medium
C6orf25	Low
C6orf226	Low
C6orf223	Low
C6orf211	Medium
C6orf203	Low
C6orf165	Low
C6orf136	Low
C6orf132	Low
C6orf120	Low
C6orf118	Low
C6orf106	Medium
C6orf1	Medium
C6	Low
C5orf63	Low
C5orf56	Medium
C5orf55	Low
C5orf51	Low
C5orf49	Low
C5orf45	Low
C5orf42	Low
C5orf38	Low
C5orf34	Low
C5orf30	Low
C5orf28	Low
C5orf24	Medium
C5orf22	Low
C5orf15	Medium
C5AR2	Low
C5AR1	Medium
C5	Low
C4orf48	Low
C4orf47	Low
C4orf46	Low
C4orf36	Low
C4orf33	Low
C4orf32	Low
C4orf3	Medium
C4orf29	Low
C4orf27	Medium
C4orf22	Low
C4orf19	Low
C4BPB	Low
C4BPA	High
C4B	Medium
C4A	Medium
C3orf70	Low
C3orf67	Low
C3orf62	Low
C3orf58	Medium
C3orf52	Low
C3orf38	Low
C3orf33	Low
C3orf18	Low
C3orf17	Low
C3orf14	Low
C3AR1	Medium
C3	High
C2orf91	Low
C2orf88	Low
C2orf81	Low
C2orf76	Low
C2orf74	Medium
C2orf73	Low
C2orf69	Low
C2orf68	Medium
C2orf54	Medium
C2orf50	Low
C2orf49	Low
C2orf47	Low
C2orf44	Low
C2orf43	Low
C2orf42	Low
C2orf40	Low
C2orf15	Low
C2CD5	Medium
C2CD4B	Low
C2CD3	Low
C2CD2L	Low
C2CD2	Low
C22orf46	Low
C22orf39	Medium
C22orf29	Low
C22orf23	Low
C22orf15	Low
C21orf91	Low
C21orf59	Medium
C21orf58	Low
C21orf33	Medium
C21orf2	Low
C21orf140	Low
C20orf96	Low
C20orf85	Medium
C20orf27	Medium
C20orf24	Medium
C20orf202	Low
C20orf196	Low
C20orf194	Low
C2	High
C1S	High
C1RL	Medium
C1R	High
C1QTNF7	Low
C1QTNF6	Low
C1QTNF5	Low
C1QTNF3	Low
C1QTNF2	Low
C1QTNF1	Low
C1QC	High
C1QBP	Medium
C1QB	High
C1QA	High
C1orf87	Low
C1orf86	Low
C1orf85	Medium
C1orf74	Low
C1orf56	Low
C1orf54	Medium
C1orf53	Low
C1orf52	Medium
C1orf50	Low
C1orf43	High
C1orf35	Low
C1orf27	Low
C1orf233	Low
C1orf228	Low
C1orf226	Low
C1orf216	Low
C1orf210	Low
C1orf21	Low
C1orf204	Low
C1orf198	High
C1orf194	Low
C1orf189	Low
C1orf186	Low
C1orf174	Medium
C1orf168	Low
C1orf162	Medium
C1orf159	Low
C1orf158	Low
C1orf141	Low
C1orf131	Low
C1orf123	Medium
C1orf122	Low
C1orf116	High
C1orf115	Medium
C1orf112	Low
C1orf110	Low
C1orf109	Low
C1orf106	Low
C1GALT1C1	Medium
C1GALT1	Medium
C1D	Low
C19orf71	Low
C19orf70	Medium
C19orf68	Low
C19orf66	Low
C19orf60	Low
C19orf57	Low
C19orf54	Low
C19orf53	Medium
C19orf52	Low
C19orf48	Low
C19orf47	Low
C19orf44	Low
C19orf43	Medium
C19orf40	Low
C19orf38	Low
C19orf33	High
C19orf25	Low
C19orf24	Medium
C19orf18	Low
C19orf12	Low
C19orf10	High
C18orf8	Low
C18orf54	Low
C18orf32	Medium
C18orf25	Low
C18orf21	Low
C17orf97	Low
C17orf89	Medium
C17orf85	Medium
C17orf80	Low
C17orf75	Low
C17orf70	Low
C17orf67	Low
C17orf62	Medium
C17orf59	Low
C17orf58	Low
C17orf51	Low
C17orf49	Medium
C17orf107	Low
C16orf95	Low
C16orf93	Low
C16orf91	Low
C16orf89	High
C16orf87	Low
C16orf86	Low
C16orf74	Low
C16orf72	Medium
C16orf71	Low
C16orf70	Low
C16orf62	Medium
C16orf58	Medium
C16orf54	Low
C16orf52	Low
C16orf46	Low
C16orf45	Low
C16orf13	Medium
C15orf65	Low
C15orf62	Low
C15orf61	Low
C15orf59	Low
C15orf57	Medium
C15orf52	Medium
C15orf48	Low
C15orf41	Low
C15orf40	Low
C15orf39	Medium
C15orf38-AP3S2	Low
C15orf26	Low
C14orf93	Low
C14orf80	Low
C14orf79	Low
C14orf37	Low
C14orf28	Low
C14orf2	Medium
C14orf169	Low
C14orf166	Medium
C14orf159	Medium
C14orf142	Low
C14orf119	Medium
C14orf1	Medium
C12orf76	Medium
C12orf75	Low
C12orf73	Low
C12orf66	Low
C12orf65	Low
C12orf60	Low
C12orf57	High
C12orf5	Low
C12orf49	Medium
C12orf45	Low
C12orf43	Low
C12orf4	Low
C12orf29	Low
C12orf10	Medium
C11orf98	Medium
C11orf96	Medium
C11orf95	Low
C11orf88	Medium
C11orf84	Low
C11orf80	Low
C11orf74	Medium
C11orf73	Low
C11orf70	Low
C11orf68	Medium
C11orf63	Low
C11orf58	High
C11orf57	Medium
C11orf54	Medium
C11orf52	Low
C11orf49	Medium
C11orf45	Low
C11orf31	Medium
C11orf30	Low
C11orf24	Medium
C11orf21	Low
C11orf16	Low
C11orf1	Medium
C10orf95	Low
C10orf88	Low
C10orf76	Medium
C10orf67	Low
C10orf54	High
C10orf35	Low
C10orf32	Medium
C10orf2	Low
C10orf128	Medium
C10orf12	Low
C10orf11	Medium
C10orf107	Low
C10orf10	High
BZW2	Medium
BZW1	Medium
BZRAP1	Medium
BYSL	Low
BVES	Low
BUD31	Medium
BUD13	Medium
BUB3	Medium
BUB1	Low
BTRC	Low
BTNL9	Medium
BTNL8	Low
BTN3A3	Medium
BTN3A2	Medium
BTN3A1	Medium
BTN2A2	Medium
BTN2A1	Medium
BTLA	Low
BTK	Medium
BTG3	Medium
BTG2	High
BTG1	Medium
BTF3L4	Medium
BTF3	High
BTD	Low
BTC	Low
BTBD9	Low
BTBD8	Low
BTBD7	Low
BTBD6	Medium
BTBD3	Medium
BTBD2	Medium
BTBD19	Low
BTBD11	Low
BTBD10	Low
BTBD1	Medium
BTAF1	Medium
BST2	High
BST1	Low
BSPRY	Low
BSG	High
BSDC1	Medium
BSCL2	Medium
BRWD3	Low
BRWD1	Medium
BRSK1	Low
BRPF3	Low
BRPF1	Low
BROX	Medium
BRMS1L	Low
BRMS1	Medium
BRK1	High
BRIX1	Low
BRINP3	Low
BRICD5	Low
BRI3BP	Low
BRI3	High
BRF2	Low
BRF1	Low
BRE	Medium
BRD9	Low
BRD8	Medium
BRD7	Low
BRD4	Medium
BRD3	Low
BRD2	High
BRD1	Low
BRCC3	Low
BRCA1	Low
BRAT1	Low
BRAP	Low
BRAF	Low
BPTF	Medium
BPNT1	Medium
BPIFB1	High
BPIFA1	Low
BPHL	Low
BPGM	Medium
BORA	Low
BOP1	Low
BOLA3	Medium
BOLA2B	Low
BOLA2	Low
BOLA1	Low
BOK	Medium
BOD1L1	Low
BOD1	Medium
BOC	Low
BNIPL	Low
BNIP3L	Medium
BNIP3	Low
BNIP2	Medium
BNIP1	Low
BNC2	Low
BMX	Low
BMS1	Low
BMPR2	Medium
BMPR1B	Low
BMPR1A	Low
BMPER	Low
BMP8B	Low
BMP7	Low
BMP6	Low
BMP5	Medium
BMP4	Medium
BMP3	Low
BMP2K	Low
BMP2	Medium
BMP1	Low
BMI1	Medium
BMF	Low
BLZF1	Low
BLVRB	High
BLVRA	Medium
BLOC1S6	Medium
BLOC1S5-TXNDC5	Low
BLOC1S5	Low
BLOC1S4	Low
BLOC1S3	Low
BLOC1S2	Medium
BLOC1S1	High
BLNK	Low
BLMH	Medium
BLCAP	Medium
BIVM	Low
BIRC7	Low
BIRC6	Low
BIRC5	Low
BIRC3	Medium
BIRC2	Medium
BIN3	Low
BIN2	Medium
BIN1	Medium
BID	Medium
BICD2	Medium
BICD1	Low
BICC1	Low
BHMT2	Low
BHLHE41	Low
BHLHE40	High
BHLHB9	Low
BHLHA15	Low
BGN	High
BFSP1	Low
BFAR	Medium
BEX5	Low
BEX4	Medium
BEX2	Low
BEX1	Low
BET1L	Medium
BET1	Medium
BEST1	Low
BEND7	Low
BEND6	Low
BEND5	Low
BEND3	Low
BECN1	Medium
BDP1	Low
BDNF	Low
BDKRB2	Low
BDKRB1	Low
BDH2	Medium
BDH1	Low
BCS1L	Medium
BCR	Medium
BCORL1	Low
BCOR	Medium
BCO2	Low
BCLAF1	Low
BCL9L	Medium
BCL9	Low
BCL7C	Low
BCL7B	Low
BCL7A	Low
BCL6B	Medium
BCL6	Medium
BCL3	Medium
BCL2L2-PABPN1	Low
BCL2L2	Medium
BCL2L13	Medium
BCL2L12	Low
BCL2L11	Low
BCL2L1	High
BCL2A1	Medium
BCL2	Low
BCL11B	Low
BCL10	Low
BCKDK	Medium
BCKDHB	Low
BCKDHA	Medium
BCHE	Medium
BCDIN3D	Low
BCCIP	Medium
BCAT2	Medium
BCAT1	Low
BCAS4	Low
BCAS3	Low
BCAS2	Medium
BCAS1	Low
BCAR3	Low
BCAR1	Medium
BCAP31	High
BCAP29	Medium
BCAM	High
BBX	Medium
BBS9	Low
BBS7	Low
BBS5	Low
BBS4	Low
BBS2	Medium
BBS12	Low
BBS10	Low
BBS1	Medium
BBIP1	Medium
BBC3	Low
BAZ2B	Medium
BAZ2A	Medium
BAZ1B	Medium
BAZ1A	Low
BAX	Medium
BATF3	Low
BATF2	Low
BATF	Low
BASP1	Low
BARD1	Low
BAP1	Medium
BANP	Low
BANK1	Low
BANF1	Medium
BAMBI	Low
BAK1	Low
BAIAP3	Low
BAIAP2L1	Medium
BAIAP2	Medium
BAI3	Low
BAHD1	Low
BAHCC1	Low
BAG6	High
BAG5	Medium
BAG4	Low
BAG3	Medium
BAG2	Low
BAG1	Medium
BAD	Medium
BACH2	Low
BACH1	Medium
BACE2	Low
BACE1	Medium
BABAM1	Medium
BAALC	Low
B9D2	Low
B9D1	Low
B4GALT7	Low
B4GALT6	Low
B4GALT5	Medium
B4GALT4	Low
B4GALT3	Medium
B4GALT2	Low
B4GALT1	Medium
B4GALNT3	Low
B4GALNT1	Low
B3GNTL1	Low
B3GNT9	Low
B3GNT8	Low
B3GNT7	Medium
B3GNT5	Medium
B3GNT2	Medium
B3GNT1	Medium
B3GAT3	Medium
B3GALTL	Low
B3GALT6	Low
B3GALT4	Low
B3GALT2	Low
B3GALNT2	Low
B3GALNT1	Medium
B2M	High
AZU1	Low
AZIN2	Low
AZIN1	Medium
AZI2	Low
AZGP1	Medium
AXL	Medium
AXIN2	Medium
AXIN1	Low
AVPR2	Low
AVPI1	Medium
AVL9	Low
AVIL	Low
AVEN	Low
AUTS2	Low
AURKC	Low
AURKB	Low
AURKAIP1	Medium
AURKA	Low
AUP1	Medium
AUH	Medium
ATXN7L3B	Medium
ATXN7L3	Medium
ATXN7L2	Low
ATXN7L1	Low
ATXN7	Low
ATXN3	Low
ATXN2L	Medium
ATXN2	Medium
ATXN1L	Medium
ATXN10	Medium
ATXN1	Low
ATRX	Medium
ATRN	Medium
ATRIP	Low
ATRAID	High
ATR	Low
ATPIF1	High
ATPAF2	Low
ATPAF1	Medium
ATP9B	Low
ATP9A	Low
ATP8B4	Low
ATP8B2	Medium
ATP8B1	Low
ATP8A2	Low
ATP8A1	Medium
ATP7B	Low
ATP7A	Low
ATP6V1H	Medium
ATP6V1G2	Low
ATP6V1G1	High
ATP6V1F	High
ATP6V1E2	Low
ATP6V1E1	High
ATP6V1D	Medium
ATP6V1C2	Low
ATP6V1C1	Medium
ATP6V1B2	Medium
ATP6V1B1	Low
ATP6V1A	Medium
ATP6V0E2	Medium
ATP6V0E1	High
ATP6V0D2	Low
ATP6V0D1	High
ATP6V0C	High
ATP6V0B	High
ATP6V0A2	Low
ATP6V0A1	Medium
ATP6AP2	High
ATP6AP1L	Low
ATP6AP1	High
ATP5SL	Medium
ATP5S	Low
ATP5O	High
ATP5L	Medium
ATP5J2-PTCD1	Low
ATP5J2	High
ATP5J	High
ATP5I	High
ATP5H	High
ATP5G3	High
ATP5G2	High
ATP5G1	High
ATP5F1	Low
ATP5EP2	Medium
ATP5E	Medium
ATP5D	Medium
ATP5C1	High
ATP5B	High
ATP5A1	High
ATP2C2	Medium
ATP2C1	Medium
ATP2B4	Medium
ATP2B1	Medium
ATP2A3	Medium
ATP2A2	Medium
ATP2A1	Low
ATP1B3	High
ATP1B2	Low
ATP1B1	High
ATP1A2	Low
ATP1A1	High
ATP13A5	Low
ATP13A4	Medium
ATP13A3	Medium
ATP13A2	Medium
ATP13A1	Medium
ATP12A	Low
ATP11C	Low
ATP11B	Medium
ATP11A	Medium
ATP10D	Low
ATP10A	Low
ATOX1	Medium
ATOH8	Medium
ATN1	Medium
ATMIN	Low
ATM	Low
ATL3	Medium
ATL2	Medium
ATL1	Low
ATIC	Medium
ATHL1	Medium
ATG9A	Medium
ATG7	Medium
ATG5	Medium
ATG4D	Low
ATG4C	Low
ATG4B	Medium
ATG4A	Low
ATG3	Medium
ATG2B	Low
ATG2A	Low
ATG16L2	Medium
ATG16L1	Low
ATG14	Low
ATG13	Medium
ATG12	Medium
ATG101	Medium
ATG10	Low
ATF7IP2	Low
ATF7IP	Medium
ATF7	Medium
ATF6B	Medium
ATF6	Medium
ATF5	Medium
ATF4	High
ATF3	Medium
ATF2	Medium
ATF1	Medium
ATE1	Low
ATAT1	Low
ATAD5	Low
ATAD3C	Low
ATAD3B	Low
ATAD3A	Low
ATAD2B	Low
ATAD2	Low
ATAD1	Medium
ASXL2	Low
ASXL1	Medium
ASUN	Low
ASTN2	Low
ASTE1	Low
ASS1	Medium
ASRGL1	Low
ASPSCR1	Low
ASPRV1	Low
ASPN	Low
ASPHD2	Low
ASPH	High
ASPG	Low
ASPA	Low
ASNSD1	Medium
ASNS	Low
ASNA1	Medium
ASMTL	Medium
ASL	Medium
ASIC3	Low
ASH2L	Medium
ASH1L	Low
ASGR2	Low
ASGR1	Low
ASF1B	Low
ASF1A	Medium
ASCC3	Low
ASCC2	Medium
ASCC1	Medium
ASB9	Low
ASB8	Medium
ASB7	Low
ASB6	Low
ASB2	Low
ASB13	Low
ASB1	Low
ASAP3	Medium
ASAP2	Low
ASAP1	Medium
ASAH2B	Low
ASAH2	Low
ASAH1	High
AS3MT	Low
ARVCF	Low
ARV1	Medium
ART5	Low
ART4	Low
ART3	Low
ARSK	Low
ARSJ	Low
ARSI	Low
ARSG	Low
ARSE	Low
ARSD	Medium
ARSB	Low
ARSA	Medium
ARRDC4	Medium
ARRDC3	Medium
ARRDC2	Medium
ARRDC1	Medium
ARRB2	Medium
ARRB1	High
ARPP19	Medium
ARPIN	Medium
ARPC5L	Medium
ARPC5	High
ARPC4-TTLL3	Low
ARPC4	High
ARPC3	High
ARPC2	High
ARPC1B	High
ARPC1A	Medium
ARNTL2	Low
ARNTL	Low
ARNT2	Low
ARNT	Medium
ARMCX6	Low
ARMCX5	Low
ARMCX4	Low
ARMCX3	Medium
ARMCX2	Medium
ARMCX1	Medium
ARMC9	Low
ARMC8	Medium
ARMC7	Low
ARMC6	Low
ARMC5	Low
ARMC4	Low
ARMC3	Low
ARMC2	Low
ARMC10	Medium
ARMC1	Medium
ARL8B	Medium
ARL8A	Medium
ARL6IP6	Low
ARL6IP5	High
ARL6IP4	High
ARL6IP1	High
ARL6	Low
ARL5B	Low
ARL5A	Medium
ARL4D	Low
ARL4C	Medium
ARL4A	Medium
ARL3	Low
ARL2BP	Medium
ARL2	Medium
ARL17B	Low
ARL17A	Low
ARL16	Low
ARL15	Low
ARL14EP	Low
ARL13B	Low
ARL11	Low
ARL10	Low
ARL1	Medium
ARIH2OS	Low
ARIH2	Medium
ARIH1	Low
ARID5B	Low
ARID5A	Low
ARID4B	Medium
ARID4A	Low
ARID3B	Low
ARID3A	Low
ARID2	Low
ARID1B	Medium
ARID1A	Medium
ARHGEF9	Low
ARHGEF7	Medium
ARHGEF6	Medium
ARHGEF5	Low
ARHGEF40	Low
ARHGEF4	Low
ARHGEF38	Low
ARHGEF37	Low
ARHGEF35	Low
ARHGEF3	Medium
ARHGEF28	Low
ARHGEF26	Medium
ARHGEF25	Medium
ARHGEF2	High
ARHGEF19	Low
ARHGEF18	Low
ARHGEF17	Medium
ARHGEF16	Low
ARHGEF15	Medium
ARHGEF12	Medium
ARHGEF11	Medium
ARHGEF10L	Low
ARHGEF10	Medium
ARHGEF1	Medium
ARHGDIB	High
ARHGDIA	High
ARHGAP9	Low
ARHGAP8	Low
ARHGAP6	Low
ARHGAP5	Medium
ARHGAP44	Medium
ARHGAP42	Low
ARHGAP4	Medium
ARHGAP39	Low
ARHGAP35	Medium
ARHGAP33	Low
ARHGAP32	Low
ARHGAP31	Medium
ARHGAP30	Medium
ARHGAP29	Medium
ARHGAP28	Low
ARHGAP27	Medium
ARHGAP26	Low
ARHGAP25	Medium
ARHGAP24	Medium
ARHGAP23	Medium
ARHGAP22	Low
ARHGAP21	Medium
ARHGAP20	Low
ARHGAP19	Low
ARHGAP18	Medium
ARHGAP17	Medium
ARHGAP15	Low
ARHGAP12	Medium
ARHGAP11A	Low
ARHGAP10	Low
ARHGAP1	Medium
ARGLU1	High
ARG2	Low
ARFRP1	Medium
ARFIP2	Medium
ARFIP1	Medium
ARFGEF2	Low
ARFGEF1	Medium
ARFGAP3	Medium
ARFGAP2	Medium
ARFGAP1	Medium
ARF6	Medium
ARF5	High
ARF4	High
ARF3	High
ARF1	High
AREL1	Low
AREG	Medium
ARCN1	Medium
ARC	Low
ARAP3	Medium
ARAP2	Medium
ARAP1	High
ARAF	Medium
AR	Low
AQR	Low
AQP9	Low
AQP7	Low
AQP5	Low
AQP4	High
AQP3	High
AQP1	High
APTX	Low
APRT	Medium
APPL2	Medium
APPL1	Medium
APPBP2	Low
APP	High
APOPT1	Low
APOOL	Low
APOO	Low
APOM	Low
APOLD1	Low
APOL6	Medium
APOL4	Medium
APOL3	Medium
APOL2	Medium
APOL1	High
APOH	Low
APOE	High
APOD	Medium
APOC4-APOC2	Medium
APOC2	Low
APOC1	High
APOBR	Low
APOBEC4	Low
APOBEC3H	Low
APOBEC3G	Medium
APOBEC3F	Low
APOBEC3D	Low
APOBEC3C	Medium
APOBEC3B	Low
APOBEC3A	Low
APOA1BP	Medium
APMAP	Medium
APLP2	High
APLP1	Low
APLNR	Low
APLN	Medium
APLF	Low
APITD1	Medium
APIP	Medium
API5	Medium
APH1B	Low
APH1A	High
APEX2	Low
APEX1	High
APEH	Medium
APCDD1	Low
APC	Low
APBB3	Low
APBB2	Medium
APBB1IP	Medium
APBB1	Medium
APBA3	Low
APBA2	Low
APBA1	Low
APAF1	Low
AP5Z1	Low
AP5S1	Low
AP5M1	Low
AP5B1	Low
AP4S1	Low
AP4M1	Low
AP4E1	Low
AP4B1	Low
AP3S2	Medium
AP3S1	Low
AP3M2	Low
AP3M1	Medium
AP3D1	Medium
AP3B1	Medium
AP2S1	Medium
AP2M1	High
AP2B1	Medium
AP2A2	Medium
AP2A1	Medium
AP1S3	Low
AP1S2	Medium
AP1S1	Low
AP1M2	Medium
AP1M1	Medium
AP1G2	Medium
AP1G1	Medium
AP1B1	Medium
AP1AR	Low
AP003419.11	Medium
AP000866.2	Low
AP000350.10	Low
AP000275.65	Low
AOX1	Low
AOC3	High
AOAH	Low
ANXA9	Low
ANXA8L1	Medium
ANXA8	Medium
ANXA7	Medium
ANXA6	High
ANXA5	High
ANXA4	High
ANXA3	High
ANXA2R	Low
ANXA2	High
ANXA11	High
ANXA1	High
ANTXR2	Medium
ANTXR1	Medium
ANPEP	Medium
ANP32E	Medium
ANP32B	Medium
ANP32A	High
ANO9	Low
ANO8	Low
ANO6	Medium
ANO5	Low
ANO2	Low
ANO10	Medium
ANO1	Medium
ANLN	Low
ANKZF1	Low
ANKUB1	Low
ANKS6	Low
ANKS3	Low
ANKS1B	Low
ANKS1A	Medium
ANKRD9	Low
ANKRD66	Low
ANKRD65	Medium
ANKRD6	Low
ANKRD54	Low
ANKRD53	Low
ANKRD52	Low
ANKRD50	Low
ANKRD49	Low
ANKRD46	Medium
ANKRD45	Low
ANKRD44	Medium
ANKRD42	Low
ANKRD40	Medium
ANKRD39	Low
ANKRD37	Low
ANKRD36C	Low
ANKRD36B	Low
ANKRD36	Low
ANKRD35	Low
ANKRD32	Low
ANKRD29	Medium
ANKRD28	Low
ANKRD27	Low
ANKRD26	Low
ANKRD22	Low
ANKRD17	Medium
ANKRD16	Low
ANKRD13D	Medium
ANKRD13C	Low
ANKRD13B	Low
ANKRD13A	Medium
ANKRD12	Medium
ANKRD11	Low
ANKRD10	Medium
ANKRD1	Medium
ANKRA2	Low
ANKMY2	Low
ANKMY1	Low
ANKLE2	Medium
ANKIB1	Low
ANKHD1-EIF4EBP3	Low
ANKHD1	Medium
ANKH	Low
ANKFY1	Medium
ANKFN1	Low
ANKEF1	Low
ANKDD1B	Low
ANKDD1A	Low
ANK3	Medium
ANK2	Low
ANK1	Low
ANGPTL7	Low
ANGPTL5	Low
ANGPTL4	Low
ANGPTL2	Medium
ANGPTL1	Medium
ANGPT4	Low
ANGPT2	Low
ANGPT1	Medium
ANGEL2	Low
ANGEL1	Medium
ANG	Medium
ANAPC7	Medium
ANAPC5	Medium
ANAPC4	Medium
ANAPC2	Low
ANAPC16	Medium
ANAPC15	Medium
ANAPC13	Medium
ANAPC11	Medium
ANAPC10	Low
ANAPC1	Low
AMZ2	Medium
AMY2B	Medium
AMY2A	Low
AMY1C	Low
AMY1B	Low
AMY1A	Low
AMT	Low
AMPD3	Low
AMPD2	Low
AMPD1	Low
AMOTL2	Medium
AMOTL1	Medium
AMOT	Low
AMN1	Low
AMMECR1L	Low
AMMECR1	Low
AMIGO2	Medium
AMIGO1	Low
AMICA1	Medium
AMFR	Medium
AMER1	Low
AMDHD2	Low
AMD1	Medium
AMBRA1	Low
AMACR	Low
ALYREF	Medium
ALS2CR12	Low
ALS2CL	Medium
ALS2	Low
ALPPL2	Low
ALPP	Low
ALPL	Medium
ALPK3	Low
ALPK1	Low
ALOX5AP	High
ALOX5	High
ALOX15B	Medium
ALOX15	Low
ALMS1	Low
ALKBH8	Low
ALKBH7	Medium
ALKBH6	Low
ALKBH5	Medium
ALKBH4	Low
ALKBH3	Medium
ALKBH2	Low
ALKBH1	Low
ALG9	Low
ALG8	Medium
ALG6	Low
ALG5	Medium
ALG3	Medium
ALG2	Medium
ALG1L	Low
ALG14	Low
ALG13	Low
ALG12	Low
ALG11	Low
ALG10B	Low
ALG10	Low
ALG1	Low
ALDOC	Low
ALDOA	High
ALDH9A1	Medium
ALDH7A1	Low
ALDH6A1	Low
ALDH5A1	Low
ALDH4A1	Low
ALDH3B1	Medium
ALDH3A2	Medium
ALDH3A1	Low
ALDH2	High
ALDH1L2	Low
ALDH1L1	Low
ALDH1B1	Low
ALDH1A3	Low
ALDH1A2	Low
ALDH1A1	High
ALDH18A1	Low
ALDH16A1	Low
ALCAM	High
ALAS1	Medium
ALAD	Medium
AL592183.1	Low
AL158801.1	Medium
AKTIP	Low
AKT3	Medium
AKT2	Medium
AKT1S1	Medium
AKT1	High
AKR7A2	Medium
AKR1E2	Low
AKR1C3	Medium
AKR1C2	Medium
AKR1C1	Medium
AKR1B1	Medium
AKR1A1	High
AKNA	Medium
AKIRIN2	Medium
AKIRIN1	Medium
AKIP1	Medium
AKAP9	Medium
AKAP8L	Medium
AKAP8	Low
AKAP7	Low
AKAP6	Low
AKAP5	Low
AKAP3	Low
AKAP2	High
AKAP17A	Medium
AKAP14	Low
AKAP13	Medium
AKAP12	Medium
AKAP11	Low
AKAP10	Low
AKAP1	Medium
AK9	Low
AK8	Low
AK7	Low
AK6	Medium
AK4	Low
AK3	Medium
AK2	Medium
AK1	High
AJUBA	Medium
AIP	Medium
AIMP2	Low
AIMP1	Medium
AIM2	Low
AIM1L	Low
AIM1	Low
AIG1	Medium
AIFM2	Low
AIFM1	Medium
AIF1L	Medium
AIF1	High
AIDA	Medium
AHSA2	Medium
AHSA1	Medium
AHRR	Low
AHR	Medium
AHNAK2	Low
AHNAK	High
AHI1	Low
AHDC1	Low
AHCYL2	High
AHCYL1	Medium
AHCY	Medium
AHCTF1	Low
AGTRAP	Medium
AGTR2	Low
AGTR1	Low
AGTPBP1	Medium
AGT	Low
AGRP	Low
AGRN	Medium
AGR3	High
AGR2	Medium
AGPS	Low
AGPAT9	Low
AGPAT6	Medium
AGPAT5	Low
AGPAT4	Low
AGPAT3	Medium
AGPAT2	Medium
AGPAT1	Medium
AGO4	Low
AGO3	Low
AGO2	Low
AGO1	Low
AGMO	Low
AGL	Low
AGK	Low
AGGF1	Low
AGFG2	Low
AGFG1	Medium
AGER	High
AGBL5	Low
AGBL3	Low
AGBL2	Low
AGBL1	Low
AGAP6	Low
AGAP5	Low
AGAP4	Low
AGAP3	Medium
AGAP2	Low
AGAP10	Low
AGAP1	Low
AGA	Low
AFTPH	Medium
AFMID	Medium
AFG3L2	Medium
AFF4	Medium
AFF3	Low
AFF2	Low
AFF1	Medium
AFAP1L2	Low
AFAP1L1	Medium
AFAP1	Low
AES	High
AEN	Low
AEBP2	Medium
AEBP1	High
ADTRP	Low
ADSSL1	Low
ADSS	Medium
ADSL	Medium
ADRM1	Medium
ADRBK2	Low
ADRBK1	Medium
ADRB2	Low
ADRB1	Low
ADRA2C	Low
ADRA2A	Low
ADRA1D	Low
ADRA1B	Low
ADRA1A	Low
ADPRM	Low
ADPRHL2	Medium
ADPRHL1	Low
ADPRH	Medium
ADPGK	Medium
ADORA3	Low
ADORA2B	Low
ADORA2A	Low
ADORA1	Low
ADO	Low
ADNP2	Low
ADNP	Medium
ADM5	Low
ADM	Medium
ADK	Medium
ADIRF	High
ADIPOR2	Medium
ADIPOR1	High
ADI1	Medium
ADH5	Medium
ADH1C	Low
ADH1B	High
ADGB	Low
ADD3	Medium
ADD2	Low
ADD1	High
ADCYAP1	Low
ADCY9	Medium
ADCY8	Low
ADCY7	Medium
ADCY6	Medium
ADCY5	Low
ADCY4	Low
ADCY3	Medium
ADCY2	Low
ADCK5	Low
ADCK4	Medium
ADCK3	Medium
ADCK2	Medium
ADCK1	Low
ADAT3	Low
ADAT2	Low
ADAT1	Medium
ADARB1	Medium
ADAR	High
ADAP2	Low
ADAP1	Low
ADAMTSL5	Low
ADAMTSL4	Medium
ADAMTSL3	Low
ADAMTSL2	Low
ADAMTSL1	Low
ADAMTS9	Low
ADAMTS8	Medium
ADAMTS7	Low
ADAMTS5	Low
ADAMTS4	Low
ADAMTS2	Low
ADAMTS17	Low
ADAMTS15	Low
ADAMTS13	Low
ADAMTS12	Low
ADAMTS10	Low
ADAMTS1	Medium
ADAMDEC1	Low
ADAM9	High
ADAM8	Low
ADAM33	Low
ADAM28	Low
ADAM23	Low
ADAM22	Low
ADAM19	Low
ADAM17	Medium
ADAM15	Medium
ADAM12	Low
ADAM10	Medium
ADAL	Low
ADA	Low
ACYP2	Low
ACYP1	Low
ACY1	Low
ACVRL1	High
ACVR2B	Low
ACVR2A	Low
ACVR1B	Low
ACVR1	Medium
ACTRT3	Low
ACTR8	Low
ACTR6	Low
ACTR5	Low
ACTR3C	Low
ACTR3B	Low
ACTR3	High
ACTR2	High
ACTR1B	Medium
ACTR1A	Medium
ACTR10	Low
ACTN4	High
ACTN2	Low
ACTN1	High
ACTL6A	Medium
ACTG2	Medium
ACTG1	High
ACTB	High
ACTA2	High
ACSS3	Low
ACSS2	Low
ACSS1	Medium
ACSM5	Low
ACSM3	Low
ACSM2B	Low
ACSL5	Medium
ACSL4	Medium
ACSL3	Medium
ACSL1	Medium
ACSF3	Low
ACSF2	Medium
ACRC	Low
ACRBP	Low
ACPP	Low
ACP6	Low
ACP5	High
ACP2	Medium
ACP1	Medium
ACOXL	Medium
ACOX3	Low
ACOX2	Low
ACOX1	Medium
ACOT9	Medium
ACOT8	Low
ACOT7	Medium
ACOT4	Low
ACOT2	Low
ACOT13	Low
ACOT11	Low
ACOT1	Low
ACO2	Medium
ACO1	Medium
ACN9	Low
ACLY	Medium
ACKR4	Low
ACKR3	Medium
ACKR2	Low
ACKR1	Medium
ACIN1	Medium
ACHE	Low
ACER3	Low
ACER2	Low
ACE2	Low
ACE	High
ACD	Low
ACCS	Low
ACBD5	Medium
ACBD4	Low
ACBD3	Medium
ACAT2	Low
ACAT1	Medium
ACAP3	Low
ACAP2	Medium
ACAP1	Low
ACADVL	High
ACADSB	Low
ACADS	Low
ACADM	Medium
ACADL	Medium
ACAD9	Low
ACAD8	Low
ACAD11	Low
ACAD10	Low
ACACB	Low
ACACA	Medium
ACAA2	Medium
ACAA1	Medium
AC253572.1	Low
AC244230.1	Low
AC240274.1	Low
AC234582.2	Low
AC234582.1	Low
AC233755.1	Low
AC213203.1	Low
AC145212.2	Low
AC104809.3	Low
AC104534.3	Low
AC068533.7	Low
AC055733.1	Low
AC044839.1	Low
AC037459.4	Low
AC011043.1	Low
AC008810.1	Low
AC007326.1	Low
AC006538.4	Low
AC006486.9	Low
AC006449.2	Medium
AC004381.6	Low
ABTB2	Low
ABTB1	Medium
ABT1	Low
ABRACL	Medium
ABR	Medium
ABO	Low
ABLIM3	Low
ABLIM2	Low
ABLIM1	Medium
ABL2	Low
ABL1	Medium
ABI3BP	High
ABI3	Low
ABI2	Medium
ABI1	Medium
ABHD8	Low
ABHD6	Low
ABHD5	Medium
ABHD4	Low
ABHD3	Medium
ABHD2	Medium
ABHD17C	Medium
ABHD17B	Low
ABHD17A	Low
ABHD16A	Medium
ABHD15	Low
ABHD14B	Medium
ABHD14A	Medium
ABHD13	Low
ABHD12	Medium
ABHD11	Low
ABHD10	Low
ABCG2	Low
ABCG1	Medium
ABCF3	Medium
ABCF2	Medium
ABCF1	Medium
ABCE1	Medium
ABCD4	Low
ABCD3	Medium
ABCD1	Low
ABCC9	Low
ABCC6	Low
ABCC5	Medium
ABCC4	Low
ABCC3	Low
ABCC10	Low
ABCC1	Medium
ABCB9	Low
ABCB8	Low
ABCB7	Low
ABCB6	Low
ABCB10	Low
ABCB1	Low
ABCA9	Low
ABCA8	Medium
ABCA7	Low
ABCA6	Low
ABCA5	Low
ABCA3	High
ABCA2	Low
ABCA13	Low
ABCA10	Low
ABCA1	Medium
ABAT	Low
AATK	Low
AATF	Medium
AASS	Low
AASDHPPT	Medium
AASDH	Low
AARSD1	Medium
AARS2	Low
AARS	Medium
AARD	Low
AAR2	Medium
AAMP	Medium
AAMDC	Medium
AAK1	Low
AAGAB	Medium
AAED1	Low
AADAT	Low
AADAC	Low
AACS	Low
AAAS	Low
A4GALT	Low
A2M	High
ZZZ3	Low
ZZEF1	Low
ZYX	High
ZYG11B	Low
ZXDC	Low
ZXDB	Low
ZXDA	Low
ZWINT	Low
ZWILCH	Low
ZW10	Low
ZUFSP	Low
ZSWIM8	Medium
ZSWIM7	Low
ZSWIM6	Low
ZSWIM5	Low
ZSWIM4	Low
ZSWIM3	Low
ZSWIM1	Low
ZSCAN9	Low
ZSCAN5A	Low
ZSCAN32	Low
ZSCAN31	Low
ZSCAN30	Low
ZSCAN29	Low
ZSCAN26	Low
ZSCAN25	Low
ZSCAN22	Low
ZSCAN21	Low
ZSCAN20	Low
ZSCAN2	Low
ZSCAN18	Medium
ZSCAN16	Low
ZSCAN12	Low
ZRSR2	Low
ZRSR1	Low
ZRANB3	Low
ZRANB2	Medium
ZRANB1	Low
ZPR1	Low
ZNRF3	Low
ZNRF2	Low
ZNRF1	Medium
ZNRD1	Medium
ZNHIT6	Low
ZNHIT3	Medium
ZNHIT2	Low
ZNHIT1	Medium
ZNFX1	Medium
ZNF93	Low
ZNF92	Low
ZNF91	Low
ZNF90	Low
ZNF880	Low
ZNF879	Low
ZNF865	Low
ZNF862	Low
ZNF860	Low
ZNF853	Low
ZNF852	Low
ZNF850	Low
ZNF85	Low
ZNF846	Low
ZNF845	Low
ZNF844	Low
ZNF841	Low
ZNF84	Low
ZNF839	Low
ZNF836	Low
ZNF835	Low
ZNF831	Low
ZNF830	Low
ZNF83	Medium
ZNF829	Low
ZNF827	Low
ZNF823	Low
ZNF821	Low
ZNF816	Low
ZNF814	Low
ZNF813	Low
ZNF81	Low
ZNF808	Low
ZNF805	Low
ZNF800	Low
ZNF8	Low
ZNF799	Low
ZNF793	Low
ZNF792	Low
ZNF791	Low
ZNF790	Low
ZNF79	Low
ZNF789	Low
ZNF788	Low
ZNF787	Low
ZNF786	Low
ZNF785	Low
ZNF784	Low
ZNF783	Low
ZNF782	Low
ZNF781	Low
ZNF780B	Low
ZNF780A	Low
ZNF778	Low
ZNF777	Low
ZNF776	Low
ZNF775	Low
ZNF774	Low
ZNF773	Low
ZNF772	Low
ZNF771	Low
ZNF770	Low
ZNF77	Low
ZNF768	Medium
ZNF766	Low
ZNF765	Low
ZNF764	Low
ZNF763	Low
ZNF761	Low
ZNF76	Medium
ZNF75D	Low
ZNF75A	Low
ZNF750	Low
ZNF749	Low
ZNF747	Low
ZNF746	Low
ZNF740	Low
ZNF74	Low
ZNF738	Low
ZNF737	Low
ZNF736	Low
ZNF726	Low
ZNF721	Medium
ZNF720	Low
ZNF718	Low
ZNF717	Low
ZNF714	Low
ZNF713	Low
ZNF711	Low
ZNF710	Low
ZNF71	Low
ZNF709	Low
ZNF708	Low
ZNF707	Low
ZNF706	Medium
ZNF704	Low
ZNF703	Low
ZNF701	Low
ZNF700	Low
ZNF70	Low
ZNF7	Low
ZNF699	Low
ZNF697	Low
ZNF696	Low
ZNF692	Low
ZNF691	Low
ZNF69	Low
ZNF689	Low
ZNF688	Low
ZNF687	Low
ZNF684	Low
ZNF683	Low
ZNF682	Low
ZNF681	Low
ZNF680	Low
ZNF678	Low
ZNF677	Low
ZNF675	Low
ZNF674	Low
ZNF672	Low
ZNF671	Low
ZNF670	Low
ZNF669	Low
ZNF668	Low
ZNF667	Low
ZNF665	Low
ZNF664	Medium
ZNF662	Low
ZNF660	Low
ZNF66	Low
ZNF658	Low
ZNF655	Medium
ZNF654	Low
ZNF653	Low
ZNF652	Low
ZNF649	Low
ZNF646	Low
ZNF644	Low
ZNF641	Low
ZNF639	Medium
ZNF638	Medium
ZNF630	Low
ZNF629	Low
ZNF628	Low
[truncated: 12,227 more rows]
