# Supplementary material for: In silico analysis suggests the RNAi-enhancing antibiotic enoxacin as a potential inhibitor of SARS-CoV-2 infection
Source: Sci Rep. 2021 May 13;11:10271. doi: 10.1038/s41598-021-89605-6 (PMC8119475; doi:10.1038/s41598-021-89605-6)
Supplement: Supplementary file 5 — Supplementary Table S4. [file 41598_2021_89605_MOESM5_ESM.xlsx]

## Sheet: ACE2
			Supplementary Table 4. miRNAs potentially targeting ACE, ACE2, TMPRSS2, CTSL, TMPRSS11D, and FURIN.
mirwalk results									mirTarbase results
Gene	EntrezID	RefseqID	miRNA	miRanda	miRDB	Targetscan	SUM		Gene	EntrezID	miRNA	MIMATid	PMID
ACE2	59272	NM_021804	hsa-miR-936	1	1	1	3		ACE2	59272	hsa-miR-26b-5p	MIMAT0000083	19088304
ACE2	59272	NM_021804	hsa-miR-4477a	1	1	1	3
ACE2	59272	NM_021804	hsa-miR-302c-5p	1	1	1	3
ACE2	59272	NM_021804	hsa-miR-4520b-3p	1	1	1	3
ACE2	59272	NM_021804	hsa-miR-3143	1	1	1	3
ACE2	59272	NM_021804	hsa-miR-4668-3p	1	1	1	3
ACE2	59272	NM_021804	hsa-miR-3529-3p	1	1	1	3
ACE2	59272	NM_021804	hsa-miR-4682	1	1	1	3
ACE2	59272	NM_021804	hsa-miR-362-5p	1	1	1	3
ACE2	59272	NM_021804	hsa-miR-4693-5p	1	1	1	3
ACE2	59272	NM_021804	hsa-miR-374c-5p	1	1	1	3
ACE2	59272	NM_021804	hsa-miR-4766-5p	1	1	1	3
ACE2	59272	NM_021804	hsa-miR-3908	1	1	1	3
ACE2	59272	NM_021804	hsa-miR-4773	1	1	1	3
ACE2	59272	NM_021804	hsa-miR-421	1	1	1	3
ACE2	59272	NM_021804	hsa-miR-500a-5p	1	1	1	3
ACE2	59272	NM_021804	hsa-miR-4308	1	1	1	3
ACE2	59272	NM_021804	hsa-miR-500b-5p	1	1	1	3
ACE2	59272	NM_021804	hsa-miR-5680	1	1	1	3
ACE2	59272	NM_021804	hsa-miR-589-3p	1	1	1	3
ACE2	59272	NM_021804	hsa-miR-603	1	1	1	3
ACE2	59272	NM_021804	hsa-miR-632	1	1	1	3
ACE2	59272	NM_021804	hsa-miR-1305	1	1	1	3
ACE2	59272	NM_021804	hsa-miR-655-3p	1	1	1	3

## Sheet: ACE
			Supplementary Table 4. miRNAs potentially targeting ACE, ACE2, TMPRSS2, CTSL, TMPRSS11D, and FURIN.
mirwalk results										mirTarbase results
Gene	EntrezID	RefseqID	miRNA	MIMATid	miRanda	miRDB	Targetscan	SUM		Gene	EntrezID	miRNA	MIMATid	PMID
ACE	1636	NM_152830	hsa-miR-4742-3p	MIMAT0019873	1	1	1	3		ACE	1636	hsa-miR-335-5p	MIMAT0000765	18185580
ACE	1636	NM_000789	hsa-miR-4492	MIMAT0019027	1	1	1	3
ACE	1636	NM_001178057	hsa-miR-4722-5p	MIMAT0019836	1	1	1	3
ACE	1636	NM_152830	hsa-miR-4789-3p	MIMAT0019960	1	1	1	3
ACE	1636	NM_000789	hsa-miR-4498	MIMAT0019033	1	1	1	3
ACE	1636	NM_001178057	hsa-miR-4728-5p	MIMAT0019849	1	1	1	3
ACE	1636	NM_152830	hsa-miR-582-5p	MIMAT0003247	1	1	1	3
ACE	1636	NM_000789	hsa-miR-466	MIMAT0015002	1	1	1	3
ACE	1636	NM_001178057	hsa-miR-4731-5p	MIMAT0019853	1	1	1	3
ACE	1636	NM_152830	hsa-miR-762	MIMAT0010313	1	1	1	3
ACE	1636	NM_000789	hsa-miR-4722-5p	MIMAT0019836	1	1	1	3
ACE	1636	NM_001178057	hsa-miR-4742-3p	MIMAT0019873	1	1	1	3
ACE	1636	NM_152830	hsa-miR-3119	MIMAT0014981	1	1	1	3
ACE	1636	NM_000789	hsa-miR-4728-5p	MIMAT0019849	1	1	1	3
ACE	1636	NM_001178057	hsa-miR-4789-3p	MIMAT0019960	1	1	1	3
ACE	1636	NM_152830	hsa-miR-425-5p	MIMAT0003393	1	1	1	3
ACE	1636	NM_000789	hsa-miR-4731-5p	MIMAT0019853	1	1	1	3
ACE	1636	NM_001178057	hsa-miR-582-5p	MIMAT0003247	1	1	1	3
ACE	1636	NM_152830	hsa-miR-4328	MIMAT0016926	1	1	1	3
ACE	1636	NM_000789	hsa-miR-4742-3p	MIMAT0019873	1	1	1	3
ACE	1636	NM_001178057	hsa-miR-762	MIMAT0010313	1	1	1	3
ACE	1636	NM_000789	hsa-miR-4789-3p	MIMAT0019960	1	1	1	3
ACE	1636	NM_001178057	hsa-miR-3119	MIMAT0014981	1	1	1	3
ACE	1636	NM_000789	hsa-miR-582-5p	MIMAT0003247	1	1	1	3
ACE	1636	NM_001178057	hsa-miR-425-5p	MIMAT0003393	1	1	1	3
ACE	1636	NM_000789	hsa-miR-762	MIMAT0010313	1	1	1	3
ACE	1636	NM_001178057	hsa-miR-4328	MIMAT0016926	1	1	1	3
ACE	1636	NM_000789	hsa-miR-3119	MIMAT0014981	1	1	1	3
ACE	1636	NM_152830	hsa-miR-4492	MIMAT0019027	1	1	1	3
ACE	1636	NM_000789	hsa-miR-425-5p	MIMAT0003393	1	1	1	3
ACE	1636	NM_152830	hsa-miR-4498	MIMAT0019033	1	1	1	3
ACE	1636	NM_152830	hsa-miR-466	MIMAT0015002	1	1	1	3
ACE	1636	NM_000789	hsa-miR-4328	MIMAT0016926	1	1	1	3
ACE	1636	NM_152830	hsa-miR-4722-5p	MIMAT0019836	1	1	1	3
ACE	1636	NM_001178057	hsa-miR-4492	MIMAT0019027	1	1	1	3
ACE	1636	NM_152830	hsa-miR-4728-5p	MIMAT0019849	1	1	1	3
ACE	1636	NM_001178057	hsa-miR-4498	MIMAT0019033	1	1	1	3
ACE	1636	NM_152830	hsa-miR-4731-5p	MIMAT0019853	1	1	1	3
ACE	1636	NM_001178057	hsa-miR-466	MIMAT0015002	1	1	1	3

## Sheet: CTSL
			Supplementary Table 4. miRNAs potentially targeting ACE, ACE2, TMPRSS2, CTSL, TMPRSS11D, and FURIN.
mirwalk results										mirTarbase results
Gene	EntrezID	RefseqID	miRNA	MIMATid	miRanda	miRDB	Targetscan	SUM		Gene	EntrezID	miRNA	MIMATid	PMID
CTSL	1514	NM_001912	hsa-miR-501-5p	MIMAT0002872	1	1	1	3		CTSL	1514	hsa-miR-30a-5p	MIMAT0000087	18668040
CTSL	1514	NM_145918	hsa-miR-148b-3p	MIMAT0000759	1	1	1	3
CTSL	1514	NM_001912	hsa-miR-518a-5p	MIMAT0005457	1	1	1	3
CTSL	1514	NM_145918	hsa-miR-152-3p	MIMAT0000438	1	1	1	3
CTSL	1514	NM_001912	hsa-miR-527	MIMAT0002862	1	1	1	3
CTSL	1514	NM_145918	hsa-miR-4282	MIMAT0016912	1	1	1	3
CTSL	1514	NM_001912	hsa-miR-548ad	MIMAT0018946	1	1	1	3
CTSL	1514	NM_145918	hsa-miR-4302	MIMAT0016855	1	1	1	3
CTSL	1514	NM_001912	hsa-miR-590-3p	MIMAT0004801	1	1	1	3
CTSL	1514	NM_001912	hsa-miR-148a-3p	MIMAT0000243	1	1	1	3
CTSL	1514	NM_001912	hsa-miR-148b-3p	MIMAT0000759	1	1	1	3
CTSL	1514	NM_001912	hsa-miR-152-3p	MIMAT0000438	1	1	1	3
CTSL	1514	NM_001912	hsa-miR-4282	MIMAT0016912	1	1	1	3
CTSL	1514	NM_001912	hsa-miR-4302	MIMAT0016855	1	1	1	3
CTSL	1514	NM_145918	hsa-miR-501-5p	MIMAT0002872	1	1	1	3
CTSL	1514	NM_145918	hsa-miR-518a-5p	MIMAT0005457	1	1	1	3
CTSL	1514	NM_145918	hsa-miR-527	MIMAT0002862	1	1	1	3
CTSL	1514	NM_145918	hsa-miR-548ad	MIMAT0018946	1	1	1	3
CTSL	1514	NM_145918	hsa-miR-590-3p	MIMAT0004801	1	1	1	3
CTSL	1514	NM_145918	hsa-miR-148a-3p	MIMAT0000243	1	1	1	3

## Sheet: TMPRSS2
			Supplementary Table 4. miRNAs potentially targeting ACE, ACE2, TMPRSS2, CTSL, TMPRSS11D, and FURIN.
mirwalk results										mirTarbase results
Gene	EntrezID	RefseqID	miRNA	MIMATid	miRanda	miRDB	Targetscan	SUM		No Result
TMPRSS2	7113	NM_001135099	hsa-miR-582-5p	MIMAT0003247	1	1	1	3
TMPRSS2	7113	NM_001135099	hsa-miR-4262	MIMAT0016894	1	1	1	3
TMPRSS2	7113	NM_005656	hsa-miR-452-5p	MIMAT0001635	1	1	1	3
TMPRSS2	7113	NM_005656	hsa-miR-214-3p	MIMAT0000271	1	1	1	3
TMPRSS2	7113	NM_001135099	hsa-miR-664a-3p	MIMAT0005949	1	1	1	3
TMPRSS2	7113	NM_001135099	hsa-miR-4292	MIMAT0016919	1	1	1	3
TMPRSS2	7113	NM_005656	hsa-miR-4676-3p	MIMAT0019759	1	1	1	3
TMPRSS2	7113	NM_005656	hsa-miR-1208	MIMAT0005873	1	1	1	3
TMPRSS2	7113	NM_001135099	hsa-miR-146a-3p	MIMAT0004608	1	1	1	3
TMPRSS2	7113	NM_005656	hsa-miR-4688	MIMAT0019777	1	1	1	3
TMPRSS2	7113	NM_005656	hsa-miR-3613-3p	MIMAT0017991	1	1	1	3
TMPRSS2	7113	NM_001135099	hsa-miR-939-5p	MIMAT0004982	1	1	1	3
TMPRSS2	7113	NM_005656	hsa-miR-4764-5p	MIMAT0019914	1	1	1	3
TMPRSS2	7113	NM_005656	hsa-miR-3616-5p	MIMAT0017995	1	1	1	3
TMPRSS2	7113	NM_001135099	hsa-miR-15b-3p	MIMAT0004586	1	1	1	3
TMPRSS2	7113	NM_005656	hsa-miR-505-5p	MIMAT0004776	1	1	1	3
TMPRSS2	7113	NM_005656	hsa-miR-3619-5p	MIMAT0017999	1	1	1	3
TMPRSS2	7113	NM_001135099	hsa-miR-181a-5p	MIMAT0000256	1	1	1	3
TMPRSS2	7113	NM_005656	hsa-miR-5687	MIMAT0022478	1	1	1	3
TMPRSS2	7113	NM_005656	hsa-miR-3653	MIMAT0018073	1	1	1	3
TMPRSS2	7113	NM_001135099	hsa-miR-181b-5p	MIMAT0000257	1	1	1	3
TMPRSS2	7113	NM_005656	hsa-miR-5696	MIMAT0022489	1	1	1	3
TMPRSS2	7113	NM_005656	hsa-miR-3680-3p	MIMAT0018107	1	1	1	3
TMPRSS2	7113	NM_001135099	hsa-miR-181c-5p	MIMAT0000258	1	1	1	3
TMPRSS2	7113	NM_005656	hsa-miR-582-5p	MIMAT0003247	1	1	1	3
TMPRSS2	7113	NM_005656	hsa-miR-4262	MIMAT0016894	1	1	1	3
TMPRSS2	7113	NM_001135099	hsa-miR-181d-5p	MIMAT0002821	1	1	1	3
TMPRSS2	7113	NM_005656	hsa-miR-664a-3p	MIMAT0005949	1	1	1	3
TMPRSS2	7113	NM_005656	hsa-miR-4292	MIMAT0016919	1	1	1	3
TMPRSS2	7113	NM_001135099	hsa-miR-214-3p	MIMAT0000271	1	1	1	3
TMPRSS2	7113	NM_005656	hsa-miR-146a-3p	MIMAT0004608	1	1	1	3
TMPRSS2	7113	NM_001135099	hsa-miR-452-5p	MIMAT0001635	1	1	1	3
TMPRSS2	7113	NM_001135099	hsa-miR-1208	MIMAT0005873	1	1	1	3
TMPRSS2	7113	NM_005656	hsa-miR-939-5p	MIMAT0004982	1	1	1	3
TMPRSS2	7113	NM_001135099	hsa-miR-4676-3p	MIMAT0019759	1	1	1	3
TMPRSS2	7113	NM_001135099	hsa-miR-3613-3p	MIMAT0017991	1	1	1	3
TMPRSS2	7113	NM_005656	hsa-miR-15b-3p	MIMAT0004586	1	1	1	3
TMPRSS2	7113	NM_001135099	hsa-miR-4688	MIMAT0019777	1	1	1	3
TMPRSS2	7113	NM_001135099	hsa-miR-4764-5p	MIMAT0019914	1	1	1	3
TMPRSS2	7113	NM_001135099	hsa-miR-3616-5p	MIMAT0017995	1	1	1	3
TMPRSS2	7113	NM_005656	hsa-miR-181a-5p	MIMAT0000256	1	1	1	3
TMPRSS2	7113	NM_001135099	hsa-miR-505-5p	MIMAT0004776	1	1	1	3
TMPRSS2	7113	NM_001135099	hsa-miR-3619-5p	MIMAT0017999	1	1	1	3
TMPRSS2	7113	NM_005656	hsa-miR-181b-5p	MIMAT0000257	1	1	1	3
TMPRSS2	7113	NM_001135099	hsa-miR-5687	MIMAT0022478	1	1	1	3
TMPRSS2	7113	NM_001135099	hsa-miR-3653	MIMAT0018073	1	1	1	3
TMPRSS2	7113	NM_005656	hsa-miR-181c-5p	MIMAT0000258	1	1	1	3
TMPRSS2	7113	NM_001135099	hsa-miR-5696	MIMAT0022489	1	1	1	3
TMPRSS2	7113	NM_001135099	hsa-miR-3680-3p	MIMAT0018107	1	1	1	3
TMPRSS2	7113	NM_005656	hsa-miR-181d-5p	MIMAT0002821	1	1	1	3
TMPRSS2	7113	NM_001135099	hsa-miR-98-5p	MIMAT0000096	1	1	1	3

## Sheet: FURIN
			Supplementary Table 4. miRNAs potentially targeting ACE, ACE2, TMPRSS2, CTSL, TMPRSS11D, and FURIN.
mirwalk results										mirTarbase results
Gene	EntrezID	RefseqID	miRNA	MIMATid	miRanda	miRDB	Targetscan	SUM		Gene	EntrezID	miRNA	MIMATid	PMID
FURIN	5045	NM_002569	hsa-miR-4437	MIMAT0018953	1	1	1	3		FURIN	5045	hsa-miR-103a-3p	MIMAT0000101	20371350
FURIN	5045	NM_002569	hsa-miR-20a-5p	MIMAT0000075	1	1	1	3		FURIN	5045	hsa-miR-16-5p	MIMAT0000069	20371350
FURIN	5045	NM_002569	hsa-miR-1254	MIMAT0005905	1	1	1	3		FURIN	5045	hsa-miR-24-3p	MIMAT0000080	20945401
FURIN	5045	NM_002569	hsa-miR-20b-5p	MIMAT0001413	1	1	1	3		FURIN	5045	hsa-miR-24-3p	MIMAT0000080	22260784
FURIN	5045	NM_002569	hsa-miR-4685-5p	MIMAT0019771	1	1	1	3		FURIN	5045	hsa-miR-615-3p	MIMAT0003283	23622248
FURIN	5045	NM_002569	hsa-miR-2861	MIMAT0013802	1	1	1	3		FURIN	5045	hsa-miR-484	MIMAT0002174	23622248
FURIN	5045	NM_002569	hsa-miR-4728-5p	MIMAT0019849	1	1	1	3		FURIN	5045	hsa-miR-103a-3p	MIMAT0000101	23592263
FURIN	5045	NM_002569	hsa-miR-3143	MIMAT0015012	1	1	1	3		FURIN	5045	hsa-miR-16-5p	MIMAT0000069	23592263
FURIN	5045	NM_002569	hsa-miR-4749-3p	MIMAT0019886	1	1	1	3		FURIN	5045	hsa-miR-6778-5p	MIMAT0027456	23592263
FURIN	5045	NM_002569	hsa-miR-3202	MIMAT0015089	1	1	1	3		FURIN	5045	hsa-miR-1233-5p	MIMAT0022943	23592263
FURIN	5045	NM_002569	hsa-miR-483-3p	MIMAT0002173	1	1	1	3		FURIN	5045	hsa-miR-6766-5p	MIMAT0027432	23592263
FURIN	5045	NM_002569	hsa-miR-324-3p	MIMAT0000762	1	1	1	3		FURIN	5045	hsa-miR-6756-5p	MIMAT0027412	23592263
FURIN	5045	NM_002569	hsa-miR-520g-3p	MIMAT0002858	1	1	1	3		FURIN	5045	hsa-miR-6508-3p	MIMAT0025473	23592263
FURIN	5045	NM_002569	hsa-miR-342-5p	MIMAT0004694	1	1	1	3		FURIN	5045	hsa-miR-6739-5p	MIMAT0027379	23592263
FURIN	5045	NM_002569	hsa-miR-520h	MIMAT0002867	1	1	1	3		FURIN	5045	hsa-miR-6733-5p	MIMAT0027367	23592263
FURIN	5045	NM_002569	hsa-miR-34b-3p	MIMAT0004676	1	1	1	3		FURIN	5045	hsa-miR-3153	MIMAT0015026	23592263
FURIN	5045	NM_002569	hsa-miR-548ah-5p	MIMAT0018972	1	1	1	3		FURIN	5045	hsa-miR-4505	MIMAT0019041	23592263
FURIN	5045	NM_002569	hsa-miR-3609	MIMAT0017986	1	1	1	3		FURIN	5045	hsa-miR-5787	MIMAT0023252	23592263
FURIN	5045	NM_002569	hsa-miR-548t-5p	MIMAT0015009	1	1	1	3		FURIN	5045	hsa-miR-6089	MIMAT0023714	23592263
FURIN	5045	NM_002569	hsa-miR-371b-3p	MIMAT0019893	1	1	1	3		FURIN	5045	hsa-miR-4286	MIMAT0016916	23592263
FURIN	5045	NM_002569	hsa-miR-634	MIMAT0003304	1	1	1	3		FURIN	5045	hsa-miR-6783-5p	MIMAT0027466	23592263
FURIN	5045	NM_002569	hsa-miR-4260	MIMAT0016881	1	1	1	3		FURIN	5045	hsa-miR-6856-5p	MIMAT0027612	23592263
FURIN	5045	NM_002569	hsa-miR-149-3p	MIMAT0004609	1	1	1	3		FURIN	5045	hsa-miR-6758-5p	MIMAT0027416	23592263
FURIN	5045	NM_002569	hsa-miR-4283	MIMAT0016914	1	1	1	3		FURIN	5045	hsa-miR-140-3p	MIMAT0004597	23592263
FURIN	5045	NM_002569	hsa-miR-9-5p	MIMAT0000441	1	1	1	3		FURIN	5045	hsa-miR-6838-5p	MIMAT0027578	23592263
FURIN	5045	NM_002569	hsa-miR-17-5p	MIMAT0000070	1	1	1	3		FURIN	5045	hsa-miR-497-5p	MIMAT0002820	23592263
FURIN	5045	NM_002569	hsa-miR-183-3p	MIMAT0004560	1	1	1	3		FURIN	5045	hsa-miR-424-5p	MIMAT0001341	23592263
FURIN	5045	NM_002569	hsa-miR-1913	MIMAT0007888	1	1	1	3		FURIN	5045	hsa-miR-195-5p	MIMAT0000461	23592263
										FURIN	5045	hsa-miR-15a-5p	MIMAT0000068	23592263
										FURIN	5045	hsa-miR-15b-5p	MIMAT0000417	23592263
										FURIN	5045	hsa-miR-107	MIMAT0000104	23592263

## Sheet: TMPRSS11D
			Supplementary Table 4. miRNAs potentially targeting ACE, ACE2, TMPRSS2, CTSL, TMPRSS11D, and FURIN.
mirwalk results										mirTarbase results
Gene	EntrezID	RefseqID	miRNA	MIMATid	miRanda	miRDB	Targetscan	SUM		Gene	EntrezID	miRNA	MIMATid	PMID
TMPRSS11D	9407	NM_004262	hsa-miR-300	MIMAT0004903	1	1	1	3		TMPRSS11D	9407	hsa-miR-335-5p	MIMAT0000765	18185580
TMPRSS11D	9407	NM_004262	hsa-miR-4441	MIMAT0018959	1	1	1	3
TMPRSS11D	9407	NM_004262	hsa-miR-548l	MIMAT0005889	1	1	1	3
TMPRSS11D	9407	NM_004262	hsa-miR-3117-3p	MIMAT0014979	1	1	1	3
TMPRSS11D	9407	NM_004262	hsa-miR-4495	MIMAT0019030	1	1	1	3
TMPRSS11D	9407	NM_004262	hsa-miR-561-3p	MIMAT0003225	1	1	1	3
TMPRSS11D	9407	NM_004262	hsa-miR-3121-3p	MIMAT0014983	1	1	1	3
TMPRSS11D	9407	NM_004262	hsa-miR-4528	MIMAT0019067	1	1	1	3
TMPRSS11D	9407	NM_004262	hsa-miR-574-3p	MIMAT0003239	1	1	1	3
TMPRSS11D	9407	NM_004262	hsa-miR-3121-5p	MIMAT0019199	1	1	1	3
TMPRSS11D	9407	NM_004262	hsa-miR-4531	MIMAT0019070	1	1	1	3
TMPRSS11D	9407	NM_004262	hsa-miR-590-3p	MIMAT0004801	1	1	1	3
TMPRSS11D	9407	NM_004262	hsa-miR-3152-5p	MIMAT0019207	1	1	1	3
TMPRSS11D	9407	NM_004262	hsa-miR-4666b	MIMAT0022485	1	1	1	3
TMPRSS11D	9407	NM_004262	hsa-miR-600	MIMAT0003268	1	1	1	3
TMPRSS11D	9407	NM_004262	hsa-miR-335-3p	MIMAT0004703	1	1	1	3
TMPRSS11D	9407	NM_004262	hsa-miR-4677-5p	MIMAT0019760	1	1	1	3
TMPRSS11D	9407	NM_004262	hsa-miR-130a-5p	MIMAT0004593	1	1	1	3
TMPRSS11D	9407	NM_004262	hsa-miR-3591-5p	MIMAT0019876	1	1	1	3
TMPRSS11D	9407	NM_004262	hsa-miR-126-5p	MIMAT0000444	1	1	1	3
TMPRSS11D	9407	NM_004262	hsa-miR-656-3p	MIMAT0003332	1	1	1	3
TMPRSS11D	9407	NM_004262	hsa-miR-3679-3p	MIMAT0018105	1	1	1	3
TMPRSS11D	9407	NM_004262	hsa-miR-4760-5p	MIMAT0019906	1	1	1	3
TMPRSS11D	9407	NM_004262	hsa-miR-942-5p	MIMAT0004985	1	1	1	3
TMPRSS11D	9407	NM_004262	hsa-miR-3681-5p	MIMAT0018108	1	1	1	3
TMPRSS11D	9407	NM_004262	hsa-miR-4765	MIMAT0019916	1	1	1	3
TMPRSS11D	9407	NM_004262	hsa-miR-944	MIMAT0004987	1	1	1	3
TMPRSS11D	9407	NM_004262	hsa-miR-379-3p	MIMAT0004690	1	1	1	3
TMPRSS11D	9407	NM_004262	hsa-miR-4775	MIMAT0019931	1	1	1	3
TMPRSS11D	9407	NM_004262	hsa-miR-154-5p	MIMAT0000452	1	1	1	3
TMPRSS11D	9407	NM_004262	hsa-miR-381-3p	MIMAT0000736	1	1	1	3
TMPRSS11D	9407	NM_004262	hsa-miR-4795-3p	MIMAT0019969	1	1	1	3
TMPRSS11D	9407	NM_004262	hsa-miR-186-5p	MIMAT0000456	1	1	1	3
TMPRSS11D	9407	NM_004262	hsa-miR-411-3p	MIMAT0004813	1	1	1	3
TMPRSS11D	9407	NM_004262	hsa-miR-5003-3p	MIMAT0021026	1	1	1	3
TMPRSS11D	9407	NM_004262	hsa-miR-203a	MIMAT0000264	1	1	1	3
TMPRSS11D	9407	NM_004262	hsa-miR-23a-3p	MIMAT0000078	1	1	1	3
TMPRSS11D	9407	NM_004262	hsa-miR-4270	MIMAT0016900	1	1	1	3
TMPRSS11D	9407	NM_004262	hsa-miR-510-5p	MIMAT0002882	1	1	1	3
TMPRSS11D	9407	NM_004262	hsa-miR-23b-3p	MIMAT0000418	1	1	1	3
TMPRSS11D	9407	NM_004262	hsa-miR-516b-5p	MIMAT0002859	1	1	1	3
TMPRSS11D	9407	NM_004262	hsa-miR-23c	MIMAT0018000	1	1	1	3
TMPRSS11D	9407	NM_004262	hsa-miR-518c-5p	MIMAT0002847	1	1	1	3
TMPRSS11D	9407	NM_004262	hsa-miR-26b-3p	MIMAT0004500	1	1	1	3
TMPRSS11D	9407	NM_004262	hsa-miR-543	MIMAT0004954	1	1	1	3
