# Supplementary material for: In silico analysis suggests the RNAi-enhancing antibiotic enoxacin as a potential inhibitor of SARS-CoV-2 infection
Source: Sci Rep. 2021 May 13;11:10271. doi: 10.1038/s41598-021-89605-6 (PMC8119475; doi:10.1038/s41598-021-89605-6)
Supplement: Supplementary file 6 — Supplementary Table S5. [file 41598_2021_89605_MOESM6_ESM.xlsx]

## Sheet: Sheet1
	Supplementary Table 5. Union of predicted and validated genes targeted by enoxacin-induced miRNAs.
Predicted target genes	Validated target genes	Total targets (predicted & validated)	Total targets (predicted & validated) found in lung tissue
NUAK1	MYC	MYC	MYC
SLC35E1	BCL2	BCL2	BCL2
SLC25A4	PTEN	PTEN	PTEN
SLC39A14	TGFB1	TGFB1	TGFB1
U2SURP	KLF4	KLF4	KLF4
MAPK1	CRYBG1	CRYBG1	IGF1R
LMAN1	IGF1R	IGF1R	EEF1A1
DSEL	EEF1A1	EEF1A1	ITGB1
CCNJ	ITGB1	ITGB1	SMAD4
THBD	IL13	IL13	LAMC2
ACVR2B	SMAD4	SMAD4	NHLRC3
CYSLTR2	LAMC2	LAMC2	TP53
LEF1	NHLRC3	NHLRC3	ABCB1
EBF3	TP53	TP53	EPHA4
PHF17	ABCB1	ABCB1	ACER2
TMEM43	EPHA4	EPHA4	AGO1
KHNYN	ACER2	ACER2	BMPR2
PURB	AGO1	AGO1	FAM104A
MEFV	BMPR2	BMPR2	FLNA
ORMDL3	FAM104A	FAM104A	PBX2
UQCRFS1	FLNA	FLNA	SIRT1
ALCAM	PBX2	PBX2	EIF4G2
GLTP	SIRT1	SIRT1	SELE
TMOD1	EIF4G2	EIF4G2	TGFBR2
TLK2	SELE	SELE	DNMT1
METTL20	TGFBR2	TGFBR2	ZBTB5
MAFB	DNMT1	DNMT1	NOTCH2
CSRNP3	ZBTB5	ZBTB5	PDGFRB
CNP	NOTCH2	NOTCH2	SRRM2
MCMBP	PDGFRB	PDGFRB	DICER1
SIN3A	SRRM2	SRRM2	CDKN2A
NUDCD3	DICER1	DICER1	CNOT4
MMP16	CDKN2A	CDKN2A	COL5A2
OSBPL11	CNOT4	CNOT4	DSC2
PPM1D	COL5A2	COL5A2	FAS
SLAIN2	DSC2	DSC2	FOS
BRWD1	FAS	FAS	FUT10
KDM6A	FOS	FOS	HIST1H2AC
GPC6	FUT10	FUT10	ICAM1
EIF1AX	HIST1H2AC	HIST1H2AC	MBD2
NAA25	HMGA2	HMGA2	NAA20
APPL1	ICAM1	ICAM1	SOCS1
GLTSCR1L	MBD2	MBD2	TIMP3
PRRX1	NAA20	NAA20	TSHZ3
STIM2	SOCS1	SOCS1	USP10
DLL4	TIMP3	TIMP3	ZC3H18
PRDM4	TSHZ3	TSHZ3	NAP1L1
CDC42EP3	USP10	USP10	RPS7
GHR	ZC3H18	ZC3H18	RAB40C
ELAVL1	NAP1L1	NAP1L1	AKT1
KLHL3	RPS7	RPS7	CPEB3
MORC3	RAB40C	RAB40C	MFSD8
SORT1	AKT1	AKT1	NFKB1
ROCK2	CPEB3	CPEB3	SUOX
PNN	MFSD8	MFSD8	RLIM
SAMD4B	NFKB1	NFKB1	DYNC1H1
LRCH2	SUOX	SUOX	HSPA1B
TRAPPC8	RLIM	RLIM	KPNA2
EPHA7	DYNC1H1	DYNC1H1	SSX2IP
SEH1L	NSD3	NSD3	CDKN1C
TNPO3	HSPA1B	HSPA1B	KIF27
SALL1	KPNA2	KPNA2	PRKCE
SCAMP1	SSX2IP	SSX2IP	TCEAL1
ZBTB46	CDKN1C	CDKN1C	MSL3
PPP3R1	KIF27	KIF27	MTA2
MBD2	PRKCE	PRKCE	PKNOX1
GUF1	TCEAL1	TCEAL1	SLC10A7
FOXJ3	BMT2	BMT2	C1orf21
MAP3K2	MSL3	MSL3	TMTC3
TMEM47	MTA2	MTA2	DNAJC27
IPO11	PKNOX1	PKNOX1	SOX2
SATB1	SLC10A7	SLC10A7	MOAP1
PTEN	C1orf21	C1orf21	BBS4
KHDRBS2	TMTC3	TMTC3	BRCA1
MAP7	DNAJC27	DNAJC27	BRD1
CHRNA7	SOX2	SOX2	NASP
VIPAS39	MOAP1	MOAP1	PWP2
PDGFC	BBS4	BBS4	FBXO3
ATF6	BRCA1	BRCA1	GALNT7
RAB10	BRD1	BRD1	GBF1
IRF2	NASP	NASP	PPP1R13B
AXIN2	PWP2	PWP2	REV1
USP48	SEPTT11	SEPTT11	RP2
ZDHHC3	FBXO3	FBXO3	SLC19A2
SRSF3	GALNT7	GALNT7	USP47
ZBTB5	GBF1	GBF1	DYRK3
RAD21	MAGEA3	MAGEA3	RRM2
EPB41L4A	MAGEA6	MAGEA6	MTUS1
KLHL14	PPP1R13B	PPP1R13B	COIL
KIF1B	REV1	REV1	LYN
MAN1A2	RP2	RP2	TWF1
EPT1	SLC19A2	SLC19A2	GJA1
TPRG1	USP47	USP47	RPL15
C8orf4	DYRK3	DYRK3	NOTCH1
ST8SIA3	ZNF578	ZNF578	ESRP1
SKP1	RRM2	RRM2	CASP3
RBM8A	MTUS1	MTUS1	CXCL8
C9orf72	COIL	COIL	CASP8
RB1	LYN	LYN	CKAP5
B4GALT5	TWF1	TWF1	ITGA6
E2F6	GJA1	GJA1	PPP2R2A
SMOC2	RPL15	RPL15	RPRD1A
ERP44	NOTCH1	NOTCH1	SMARCA4
PDE3A	ESRP1	ESRP1	SORT1
PEA15	CASP3	CASP3	ZBTB4
PAPLN	CXCL8	CXCL8	WASL
UBE2K	CASP8	CASP8	CHTOP
AGPAT4	CKAP5	CKAP5	CCNA2
PHF20L1	ITGA6	ITGA6	CDH1
SLC5A3	PPP2R2A	PPP2R2A	IL6
FXR2	RPRD1A	RPRD1A	PRKAR1A
EGFR	SMARCA4	SMARCA4	SLC35G2
FBRS	SORT1	SORT1	ALDH9A1
ANKS1A	ZBTB4	ZBTB4	INSIG1
RCOR1	WASL	WASL	PON2
KCNB1	CHTOP	CHTOP	CTPS1
DCUN1D1	CCNA2	CCNA2	DUSP1
SSR1	CDH1	CDH1	PAPD5
SMARCAD1	IL6	IL6	PRSS22
INSIG2	PRKAR1A	PRKAR1A	SNAI1
SP4	SLC35G2	SLC35G2	ADAM10
ATXN7L1	ALDH9A1	ALDH9A1	CALU
ANAPC16	SALL3	SALL3	COL3A1
GRHL2	INSIG1	INSIG1	CSF1R
AAK1	PON2	PON2	CUL5
EBF1	CTPS1	CTPS1	FBN1
XRCC5	DUSP1	DUSP1	IARS
ZDHHC23	PAPD5	PAPD5	ILF2
LIPH	PRSS22	PRSS22	KAT2B
ATXN1	SNAI1	SNAI1	MMP2
CDK6	ADAM10	ADAM10	PFKFB2
PGRMC2	CALU	CALU	PIK3CD
KLF3	COL3A1	COL3A1	RASA1
KPNA1	CSF1R	CSF1R	RSPRY1
MYCT1	CUL5	CUL5	S100B
SNX13	FBN1	FBN1	SAP30
EFNB2	IARS	IARS	TET2
SHPRH	ILF2	ILF2	TEX10
C2orf69	KAT2B	KAT2B	TGFBR3
GPR85	MMP2	MMP2	TIAM1
ATXN7	PFKFB2	PFKFB2	UBXN2B
EIF2S1	PIK3CD	PIK3CD	ZADH2
CRTAP	RASA1	RASA1	FMNL3
SPATA2	RSPRY1	RSPRY1	RNF44
MECP2	S100B	S100B	RRP1B
SRSF12	SAP30	SAP30	TSN
PLA2G15	SOX11	SOX11	FOXO1
CELSR3	TET2	TET2	PDZD8
LUZP1	TEX10	TEX10	GOLGA4
UNC5B	TGFBR3	TGFBR3	USP28
SKI	TIAM1	TIAM1	CDV3
EIF4A1	UBXN2B	UBXN2B	MIEF1
HEXIM1	ZADH2	ZADH2	ATXN1
TRIM44	ACTA1	ACTA1	AKT3
SLC38A9	FMNL3	FMNL3	APC
NKD1	RNF44	RNF44	HIVEP1
TSN	RRP1B	RRP1B	IRAK1
DDX3Y	TSN	TSN	RPL9
RNF169	FOXO1	FOXO1	RPS2
PCDH20	PDZD8	PDZD8	XPR1
TECPR2	GOLGA4	GOLGA4	BTF3
NMT1	USP28	USP28	CDC20
DCLK3	CDV3	CDV3	CLIC1
FLT1	MIEF1	MIEF1	COL4A2
RIOK3	FZD9	FZD9	CUX1
TXLNG	ATXN1	ATXN1	ENPP2
PTBP3	AKT3	AKT3	GATA3
PCDH7	APC	APC	LAMP1
KIAA1737	ELOA	ELOA	MTMR9
KLHL20	HIVEP1	HIVEP1	NCOA3
WASL	IRAK1	IRAK1	USP34
SEMA5A	MAGEA12	MAGEA12	GID4
YIPF6	RPL9	RPL9	SMAD7
FOXN2	RPS2	RPS2	TGFBR1
TUSC2	XPR1	XPR1	COL4A1
AMIGO1	BRCA2	BRCA2	DUSP2
ZNF197	BTF3	BTF3	CCNT2
CCDC85A	CDC20	CDC20	AP3M1
NHLH2	CLIC1	CLIC1	E2F5
CLDN1	COL4A2	COL4A2	AP3S2
ILDR2	CUX1	CUX1	BACE1
GPR158	ENPP2	ENPP2	FICD
ICOS	GATA3	GATA3	NDE1
VAPB	LAMP1	LAMP1	REL
TRIM67	MTMR9	MTMR9	SEC31A
CYR61	NCOA3	NCOA3	SLC25A32
RNF170	USP34	USP34	TPPP
VAMP1	GID4	GID4	TRAM2
CACUL1	SMAD7	SMAD7	TRAP1
PCMT1	TGFBR1	TGFBR1	FRS2
CXCL14	COL4A1	COL4A1	PLAG1
SH3PXD2A	DUSP2	DUSP2	SURF4
IL1RAP	CCNT2	CCNT2	KIAA1841
DESI1	AP3M1	AP3M1	CPEB4
TRAK2	E2F5	E2F5	HIF1A
KLF12	AP3S2	AP3S2	LDHB
CSE1L	BACE1	BACE1	RPL7A
SEC62	FICD	FICD	UBR5
RBM24	NDE1	NDE1	VPS13C
PRIMA1	REL	REL	CDC23
PIK3CD	SEC31A	SEC31A	CPOX
BCAT1	SLC25A32	SLC25A32	GAPDH
GNG12	TPPP	TPPP	SPEN
RNF144A	TRAM2	TRAM2	CRIM1
SLC25A44	TRAP1	TRAP1	ENTPD1
IL6ST	FRS2	FRS2	FOXO3
WDFY2	PLAG1	PLAG1	GOLGA8B
ELOVL6	SURF4	SURF4	XPO1
ZNF652	KIAA1841	KIAA1841	PPP1R15B
NAPEPLD	CPEB4	CPEB4	PPP6C
GCNT4	HIF1A	HIF1A	RB1
RNF2	LDHB	LDHB	ALG3
CACNA1C	RPL7A	RPL7A	EPB41L2
UBFD1	UBR5	UBR5	RBM10
EIF1	VPS13C	VPS13C	SAR1A
CEP57	CDC23	CDC23	TNFRSF10B
MSL2	CPOX	CPOX	NFIA
JAZF1	GAPDH	GAPDH	RRM1
SPIN1	SPEN	SPEN	RUNX2
GATAD2B	CRIM1	CRIM1	TNPO1
COL1A1	ENTPD1	ENTPD1	ERGIC2
RAB12	FOXO3	FOXO3	ARMCX3
UBE2Z	GOLGA8B	GOLGA8B	ATM
ONECUT2	SAPCD2	SAPCD2	B4GALT3
RASL11B	XPO1	XPO1	BCL2L11
NEUROD2	PPP1R15B	PPP1R15B	CAMTA1
HMGB3	PPP6C	PPP6C	CAT
POLR1D	RB1	RB1	CEP85
DDX19A	ALG3	ALG3	CNEP1R1
SREK1IP1	EPB41L2	EPB41L2	DUSP5
ZNRF1	RBM10	RBM10	EGLN3
STC1	SAR1A	SAR1A	EIF3G
PFKFB3	TNFRSF10B	TNFRSF10B	ELF4
KIAA1033	NFIA	NFIA	ETFA
ITSN1	RRM1	RRM1	FAU
RIMKLB	RUNX2	RUNX2	FGG
DLX3	TNPO1	TNPO1	FRZB
CTNND2	ERGIC2	ERGIC2	GANAB
AHCTF1	ARMCX3	ARMCX3	INPP5F
C3orf58	ATM	ATM	INTS10
FTO	B4GALT3	B4GALT3	LRP6
AKAP5	BCL2L11	BCL2L11	MCL1
CHAF1A	CAMTA1	CAMTA1	NMI
OTX1	CAT	CAT	NSUN5
HOXB3	CEP85	CEP85	PCDH9
WBP4	CNEP1R1	CNEP1R1	PJA2
FBXL20	CYP7A1	CYP7A1	PKP2
UBE2N	DOCK3	DOCK3	POR
SEMA6A	DUSP5	DUSP5	RAD51
DR1	EGLN3	EGLN3	RPAIN
C5orf24	EIF3G	EIF3G	SCARB1
ATAD2B	ELF4	ELF4	SLC4A7
ZSCAN25	ETFA	ETFA	SYT1
WDR26	FAU	FAU	TCF7
HS2ST1	FGG	FGG	SSRP1
SCAMP2	FRZB	FRZB	PIK3R1
THSD4	GANAB	GANAB	KLHDC10
POU3F2	HIST1H2AM	HIST1H2AM	DDAH1
KCNJ10	INPP5F	INPP5F	TMED5
RSPO2	INTS10	INTS10	GGA3
UBE2NL	LRP6	LRP6	GSK3B
AKAP11	MCL1	MCL1	ARIH1
KLHL13	NEUROG1	NEUROG1	CTNNBIP1
BRPF3	NMI	NMI	DDX5
SPOCK1	NSUN5	NSUN5	GTF2E1
EYA3	PCDH9	PCDH9	HEXIM1
ELAVL2	PJA2	PJA2	NPNT
KLHL28	PKP2	PKP2	PBRM1
SCUBE3	PLPP6	PLPP6	PEG10
ZFP91	POR	POR	PGRMC1
SERTAD2	RAD51	RAD51	SOCS6
RAB3B	RPAIN	RPAIN	TNFRSF21
MXD1	SCARB1	SCARB1	VEGFA
ETNK1	SLC4A7	SLC4A7	DNM1L
PLCXD3	SYT1	SYT1	HIST2H4B
FAM196A	TCF7	TCF7	HK2
MEX3A	THAP12	THAP12	MAPRE1
GABRP	UHRF1	UHRF1	NCSTN
ESR1	HIST1H3D	HIST1H3D	PPRC1
CNNM1	SSRP1	SSRP1	RAB12
UHRF1BP1	PIK3R1	PIK3R1	RBL2
TRANK1	KLHDC10	KLHDC10	TUBB4B
ABI2	DDAH1	DDAH1	VPS26A
PRPH2	TMED5	TMED5	CBX2
PTPRJ	GGA3	GGA3	RBM12B
PAG1	GSK3B	GSK3B	AASDHPPT
ACTN2	ARIH1	ARIH1	NUGGC
CHP1	CTNNBIP1	CTNNBIP1	ZNF611
PRPF38B	DDX5	DDX5	B4GALT1
TXK	EMSY	EMSY	CLTC
INIP	GTF2E1	GTF2E1	DDX6
FBN1	HEXIM1	HEXIM1	DIABLO
INO80D	NPNT	NPNT	FBXW2
MTSS1L	PBRM1	PBRM1	RRN3
MLLT6	PEG10	PEG10	ATG2B
FIBIN	PGRMC1	PGRMC1	FASLG
SSX2IP	SOCS6	SOCS6	GRAMD4
FLOT2	TNFRSF21	TNFRSF21	NTRK3
PALD1	VEGFA	VEGFA	RNFT1
SPICE1	CYTB	CYTB	SARAF
CADM2	DNM1L	DNM1L	XRCC5
EEPD1	HIST2H4B	HIST2H4B	ATG12
SRL	HK2	HK2	R3HDM4
NFIX	MAPRE1	MAPRE1	ZNF644
STAM2	NCSTN	NCSTN	RORA
PEX5	NEMP1	NEMP1	CCND1
ZNF395	PPRC1	PPRC1	DYNC1LI2
ARF4	PTENP1	PTENP1	FUBP1
IP6K3	RAB12	RAB12	MYCBP2
VSNL1	RBL2	RBL2	STAG2
HOXB5	TUBB4B	TUBB4B	DDX3X
GNAI3	VPS26A	VPS26A	MORF4L2
AMOT	CBX2	CBX2	RNF138
TCEANC2	RBM12B	RBM12B	CAPRIN2
LPGAT1	AASDHPPT	AASDHPPT	FMN1
RAB33B	NUGGC	NUGGC	ARL8B
SRSF2	ZNF611	ZNF611	SNTB2
NOS1	B4GALT1	B4GALT1	C15orf38-AP3S2
IGF2BP1	CLTC	CLTC	FBXL20
ANKH	DDX6	DDX6	RPS6KA5
ACHE	DIABLO	DIABLO	THBS1
PRRC2C	FBXW2	FBXW2	FEM1B
NUFIP2	RRN3	RRN3	MYB
ISL1	ATG2B	ATG2B	SLC20A1
GSPT1	FASLG	FASLG	USP38
PURG	GRAMD4	GRAMD4	CCL2
TMTC2	NTRK3	NTRK3	EGR2
SLC30A7	RNFT1	RNFT1	HDAC1
MAB21L2	SARAF	SARAF	MAFB
CLDN11	XRCC5	XRCC5	RPS8
IGF2BP3	ATG12	ATG12	SAT1
RAG1	R3HDM4	R3HDM4	SPRY2
SLC2A4RG	ZNF644	ZNF644	TNF
ZFP36L1	CDC25A	CDC25A	UBE2C
BCL9	RORA	RORA	YBX3
ANGEL1	CCND1	CCND1	BMF
ACVR1C	DYNC1LI2	DYNC1LI2	BTN3A3
MESDC1	FUBP1	FUBP1	CALD1
REEP1	MYCBP2	MYCBP2	CFLAR
KPNA4	STAG2	STAG2	COL10A1
MYEF2	DDX3X	DDX3X	CSGALNACT2
C18orf54	MORF4L2	MORF4L2	DDX10
BSDC1	RNF138	RNF138	EIF4E2
KCTD21	CAPRIN2	CAPRIN2	FGA
SEC24A	FMN1	FMN1	FUT8
SPARC	ARL8B	ARL8B	GDF5
PLEKHA6	SNTB2	SNTB2	GLOD4
RPS6KB1	C15orf38-AP3S2	C15orf38-AP3S2	HERC1
ZNF629	FBXL20	FBXL20	KSR1
ZPLD1	RPS6KA5	RPS6KA5	MGEA5
DCLK1	THBS1	THBS1	NDC1
ZSWIM4	FEM1B	FEM1B	NKX3-1
HHEX	MYB	MYB	PIAS3
AK3	SLC20A1	SLC20A1	PUS7
ERLIN2	USP38	USP38	RTFDC1
PERP	CCL2	CCL2	RUFY3
MRPS25	EGR2	EGR2	SLC12A4
KIF3B	HDAC1	HDAC1	SP4
LIFR	MAFB	MAFB	TICAM2
CPD	RPS8	RPS8	TMEM8A
MTCH2	SAT1	SAT1	WDR11
PAPPA	SPRY2	SPRY2	ZFYVE16
DIRC2	TNF	TNF	DAZAP2
ZNF711	UBE2C	UBE2C	STAT2
FAM46A	YBX3	YBX3	TRRAP
SOX11	BMF	BMF	ZFP64
CACNA1A	BTN3A3	BTN3A3	C21orf91
RASSF8	CALD1	CALD1	C2orf69
FAM102B	CFLAR	CFLAR	CDC42
ADIPOR2	COL10A1	COL10A1	CDK5R1
MAP1A	CSGALNACT2	CSGALNACT2	ECHDC1
CA5B	DDX10	DDX10	HIST1H2BK
RRM2	EIF4E2	EIF4E2	HMGCS1
BRINP1	FGA	FGA	KIT
ZIC5	FUT8	FUT8	LRIG3
FAM76A	GDF5	GDF5	PARP16
DESI2	GLOD4	GLOD4	SOD2
SLC25A16	HERC1	HERC1	YOD1
TMEM127	IGDCC4	IGDCC4	ZNF443
DRP2	IL2	IL2	C11orf57
PPP1R3B	KIF20A	KIF20A	CDK6
EDEM1	KSR1	KSR1	DCAF12
MAP3K9	MGEA5	MGEA5	DCBLD2
MAP2K4	NDC1	NDC1	MTRNR2L8
DDX6	NKX3-1	NKX3-1	NARS
DKK2	PIAS3	PIAS3	RPS4X
RC3H1	PUS7	PUS7	ACOT9
MCFD2	RTFDC1	RTFDC1	ZNF585B
NFASC	RUFY3	RUFY3	DDI2
BHLHE41	SLC12A4	SLC12A4	ABCC1
ZNF322	SP4	SP4	AMFR
SLC25A15	TICAM2	TICAM2	ANKRD13C
AFF1	TMEM8A	TMEM8A	ATP6V1G1
SLC14A1	WDR11	WDR11	AXL
ZBTB44	ZFYVE16	ZFYVE16	C12orf4
PTGER3	DAZAP2	DAZAP2	CASP7
CCDC117	STAT2	STAT2	CCDC113
GNPDA1	TRRAP	TRRAP	CIT
TET3	ZFP64	ZFP64	DOCK5
TRRAP	C21orf91	C21orf91	EDC3
VASP	C2orf69	C2orf69	ERLIN1
GOLGB1	CDC42	CDC42	FNDC3B
DIP2A	CDK5R1	CDK5R1	GLRX3
EDEM3	ECHDC1	ECHDC1	HSP90AA1
VAT1	HIST1H2BK	HIST1H2BK	IL7
SNAPC3	HMGCS1	HMGCS1	IMPDH1
EDN1	KIT	KIT	ITPR1
CNOT7	LRIG3	LRIG3	LIMS1
PPTC7	PARP16	PARP16	MAP3K14
RTKN2	SOD2	SOD2	MARS2
SGTB	YOD1	YOD1	MAVS
ZNF70	ZNF443	ZNF443	MEIS1
GPR26	ZBTB8B	ZBTB8B	MORC3
KAZN	C11orf57	C11orf57	MUC21
PTAR1	CDK6	CDK6	NBEA
RAP2A	DCAF12	DCAF12	PAK1
NAALADL2	DCBLD2	DCBLD2	PPARG
DTD2	MTRNR2L8	MTRNR2L8	RAB11FIP4
TRIB1	NARS	NARS	RAB3GAP1
KIAA1324L	RPS4X	RPS4X	RACGAP1
GTPBP2	ACOT9	ACOT9	REST
ZC3HAV1	ZNF585B	ZNF585B	RLF
FZD4	DDI2	DDI2	RPL21
HOXB7	ABCC1	ABCC1	TMUB1
SAMD12	AMFR	AMFR	CLDN1
LBH	ANKRD13C	ANKRD13C	DENND2C
ARMC10	ATP6	ATP6	AGO4
EXOC5	ATP6V1G1	ATP6V1G1	ATP2A2
NOTCH2	AXL	AXL	PRRC2C
FAF2	C12orf4	C12orf4	OTUD3
HPCAL4	CASP7	CASP7	PPP6R3
RBL2	CCDC113	CCDC113	RNF4
NEGR1	CIT	CIT	ADIPOR2
IKZF1	CRX	CRX	AKAP9
ZBTB4	DOCK5	DOCK5	AKR1C3
HEY2	EDC3	EDC3	ALDH16A1
EREG	ERCC6L	ERCC6L	ALG14
MYPN	ERLIN1	ERLIN1	AMMECR1
OXTR	FNDC3B	FNDC3B	ANKRD46
DTX4	FNDC9	FNDC9	AP2B1
ZEB1	GLRX3	GLRX3	ARHGAP10
PCYOX1	HSP90AA1	HSP90AA1	ARSJ
SEMA3A	IL7	IL7	BICD1
CERS6	IMPDH1	IMPDH1	BTBD7
USP8	ITPR1	ITPR1	C11orf24
NOL4	LIMS1	LIMS1	C5orf34
IRAK2	MAP3K14	MAP3K14	CAB39L
DDAH1	MARS2	MARS2	CADM1
FOXG1	MAVS	MAVS	CCL8
LRRC58	MEIS1	MEIS1	CD59
UBR3	MORC3	MORC3	CDK4
FRAT2	MUC21	MUC21	CHAF1A
TEAD3	NAT8L	NAT8L	CLDN23
VTA1	NBEA	NBEA	COL7A1
SEL1L	PAK1	PAK1	COPS6
SLC25A53	PPARG	PPARG	CPT2
NCOA2	RAB11FIP4	RAB11FIP4	DAXX
SLC41A1	RAB3GAP1	RAB3GAP1	DDRGK1
ZMYM4	RACGAP1	RACGAP1	DENND1A
CDK5R1	REST	REST	DIDO1
PCSK1	RLF	RLF	DIRAS3
NCS1	RPL21	RPL21	DISC1
TLR4	SEPTT2	SEPTT2	DKK2
GPRC5B	TMUB1	TMUB1	DNAJB11
SLC1A1	CLDN1	CLDN1	DNAJC5
IPO8	DENND2C	DENND2C	DOLK
TP53INP2	AGO4	AGO4	DRAM1
FAM60A	ATP2A2	ATP2A2	ECI1
VAMP3	PRRC2C	PRRC2C	EDEM3
IPO5	OTUD3	OTUD3	EIF2AK1
CDK14	PPP6R3	PPP6R3	FADD
POM121C	RNF4	RNF4	FANCI
KCNJ12	ZNF556	ZNF556	FJX1
FAM136A	ADAM1A	ADAM1A	FMO4
KPNA6	ADGRE2	ADGRE2	HDAC2
ESRP1	ADIPOR2	ADIPOR2	HES1
SLC2A3	AKAP9	AKAP9	HMGCR
WIPF3	AKR1C3	AKR1C3	HSD17B10
NAP1L5	ALDH16A1	ALDH16A1	IMPDH2
ATP8B2	ALG14	ALG14	KDM4A
MED14	AMMECR1	AMMECR1	KDM5B
PAPD4	ANKRD46	ANKRD46	KIF22
FAM49A	AP2B1	AP2B1	KLHDC8B
GNS	AQP6	AQP6	KPNA5
DDHD1	ARHGAP10	ARHGAP10	LEF1
PRLR	ARSJ	ARSJ	LEMD3
MAP2K7	BGLAP	BGLAP	MAP1B
FBXO28	BICD1	BICD1	MAPK9
KLHL24	BTBD7	BTBD7	MATR3
TCAIM	C11orf24	C11orf24	MEF2C
HEG1	C5orf34	C5orf34	MEPCE
BZW1	CAB39L	CAB39L	MFSD5
PIKFYVE	CABYR	CABYR	MIF
GPR6	CADM1	CADM1	MKNK2
ARHGAP31	CCL8	CCL8	MLF1
HNMT	CD59	CD59	MMP24
NEDD4L	CDK4	CDK4	MORF4L1
ZFP3	CHAF1A	CHAF1A	MRPL2
CLIC4	CLDN23	CLDN23	MXD1
AGGF1	CNOT9	CNOT9	MZF1
BMI1	COL7A1	COL7A1	NAV3
KIAA0753	COPS6	COPS6	NFYA
LONRF1	CPT2	CPT2	NT5E
HOXA1	DAXX	DAXX	PAFAH1B1
NAV1	DDRGK1	DDRGK1	PCBP2
ELOVL4	DENND1A	DENND1A	PDS5B
ZDHHC17	DIDO1	DIDO1	PEA15
CEP55	DIRAS3	DIRAS3	PEX19
CDH11	DISC1	DISC1	PEX5
SPTBN4	DKK2	DKK2	PHLPP2
FBN2	DNAJB11	DNAJB11	PHTF1
CEP350	DNAJC5	DNAJC5	PKDCC
HSBP1	DOLK	DOLK	PLAUR
YY1	DRAM1	DRAM1	PPP1CA
AKT3	ECI1	ECI1	PRNP
SNX30	EDEM3	EDEM3	PSMD10
PLEKHH2	EIF2AK1	EIF2AK1	PTPDC1
NFIB	FADD	FADD	PTPN13
FZD3	FANCI	FANCI	RAB5A
LTN1	FJX1	FJX1	RABL2A
RAVER2	FMO4	FMO4	RABL2B
RRP15	GAS5	GAS5	RAD21
CHRM3	GRM7	GRM7	RAI14
PRRG4	HDAC2	HDAC2	RBP2
LRP6	HES1	HES1	RNGTT
GOLGA8B	HIST1H2AB	HIST1H2AB	RPS6KB1
BMP2K	HIST1H2AL	HIST1H2AL	RRAGA
FAM216B	HMGCR	HMGCR	SDR42E1
YTHDF2	HSD17B10	HSD17B10	SIRT2
CENPO	IMPDH2	IMPDH2	SLAIN1
TSPAN2	KDM4A	KDM4A	SLC39A10
PDE7A	KDM5B	KDM5B	SMAD3
PAXBP1	KIF22	KIF22	SMARCA5
PCDH17	KLHDC8B	KLHDC8B	SNX17
RTN4RL1	KMT5C	KMT5C	SNX24
ELL	KPNA5	KPNA5	SOCS4
TMEM9B	LEF1	LEF1	SPG11
SNX18	LEMD3	LEMD3	SPP1
TSHZ1	MAGEA2	MAGEA2	SPRTN
YPEL5	MAP1B	MAP1B	STAG1
TMEM154	MAPK9	MAPK9	STAT1
DCP1A	MATR3	MATR3	SV2A
GALNT4	MEF2C	MEF2C	TCEA2
ZBTB2	MEPCE	MEPCE	TCL1A
FRZB	MFSD5	MFSD5	THEM6
PLS1	MIF	MIF	TMEM160
FCHO2	MKNK2	MKNK2	TMEM183A
DOK6	MLF1	MLF1	TMEM2
AMOTL1	MMP24	MMP24	TMEM38B
SNIP1	MORF4L1	MORF4L1	TMUB2
NAA50	MRPL2	MRPL2	TNRC18
PPM1B	MXD1	MXD1	TP53BP2
IPO9	MZF1	MZF1	TRIM59
MDGA1	NAV3	NAV3	TRIM68
ZNF385A	NFYA	NFYA	TUSC2
C3orf70	NT5E	NT5E	TXLNA
SLC17A7	PAFAH1B1	PAFAH1B1	TXNDC15
DPF1	PAXX	PAXX	UBIAD1
PRX	PCBP2	PCBP2	UBTD2
IQSEC2	PDS5B	PDS5B	ULBP2
ZNF784	PEA15	PEA15	UPF2
MIER2	PEX19	PEX19	WFS1
DHTKD1	PEX5	PEX5	XK
LPP	PHLPP2	PHLPP2	YTHDC1
RAB32	PHTF1	PHTF1	ZDHHC6
ZNF740	PKDCC	PKDCC	ZNF200
LRRN1	PLAUR	PLAUR	ZNF511
KCNA7	POU4F2	POU4F2	ZNF625
EPB41L4B	PPP1CA	PPP1CA	ZNF781
SLC30A6	PRNP	PRNP	PDGFB
WNT8B	PSMD10	PSMD10	CAV1
TBC1D8	PTPDC1	PTPDC1	ETS1
SYPL2	PTPN13	PTPN13	SREK1IP1
WASF2	RAB5A	RAB5A	IPP
PXDN	RABL2A	RABL2A	YWHAZ
PI4K2A	RABL2B	RABL2B	CCNG1
PIK3IP1	RAD21	RAD21	AP5Z1
CSGALNACT1	RAI14	RAI14	ARNTL2
SMAD3	RBP2	RBP2	BECN1
HEPACAM	RBSN	RBSN	BID
RIMKLA	RHO	RHO	BNIP2
MMP24	RNGTT	RNGTT	C12orf65
MIP	RPS6KB1	RPS6KB1	DAPK1
MAL2	RRAGA	RRAGA	EIF2S1
RCC2	SDR42E1	SDR42E1	FAM57A
CCDC6	SIRT2	SIRT2	FSD1L
MDM4	SLAIN1	SLAIN1	IFITM1
R3HDM2	SLC39A10	SLC39A10	MYO1D
FAM78A	SMAD3	SMAD3	NDUFAF3
USP46	SMARCA5	SMARCA5	PLA2G2D
SUV420H1	SNX17	SNX17	PPP3R1
CLCN5	SNX24	SNX24	STX3
ZNF81	SOCS4	SOCS4	THAP2
AHNAK	SPG11	SPG11	TNFSF10
POLE4	SPP1	SPP1	ADO
VGLL3	SPRTN	SPRTN	ZBTB10
TBL2	STAG1	STAG1	BCL2L2
SHC3	STAT1	STAT1	E2F1
FUT4	SV2A	SV2A	KIAA0391
PTCHD1	TCEA2	TCEA2	RAB22A
ANKS1B	TCL1A	TCL1A	RRAGD
C16orf72	TET1	TET1	TXNIP
PIP4K2C	THEM6	THEM6	ATXN1L
ITPK1	TMEM160	TMEM160	IL6R
CMTM4	TMEM183A	TMEM183A	MECP2
SYT9	TMEM2	TMEM2	NUDT3
SMEK2	TMEM38B	TMEM38B	CCT6A
WSCD1	TMUB2	TMUB2	MYRF
BMP8B	TNRC18	TNRC18	TMEM242
CBLN3	TP53BP2	TP53BP2	ZBTB8OS
ATP8B4	TRIM59	TRIM59	NUAK1
WDR41	TRIM68	TRIM68	SLC35E1
RLF	TUSC2	TUSC2	SLC25A4
KCNA6	TXLNA	TXLNA	SLC39A14
TTL	TXNDC15	TXNDC15	U2SURP
SATB2	UBIAD1	UBIAD1	MAPK1
KLF6	UBTD2	UBTD2	LMAN1
ACVR2A	ULBP2	ULBP2	DSEL
SCN4B	UPF2	UPF2	CCNJ
CRAMP1L	WASHC5	WASHC5	THBD
N4BP1	WFS1	WFS1	ACVR2B
TGOLN2	XK	XK	CYSLTR2
UBR4	YTHDC1	YTHDC1	TMEM43
CDR2L	ZDHHC6	ZDHHC6	KHNYN
SLC1A2	ZNF200	ZNF200	PURB
TOB2	ZNF511	ZNF511	MEFV
CPNE2	ZNF625	ZNF625	ORMDL3
GABRA4	ZNF781	ZNF781	UQCRFS1
ADARB1	PDGFB	PDGFB	ALCAM
NDFIP2	CAV1	CAV1	GLTP
PDE4A	ETS1	ETS1	TMOD1
ANO6	SREK1IP1	SREK1IP1	TLK2
DIRAS1	IPP	IPP	METTL20
CDON	YWHAZ	YWHAZ	CSRNP3
ABCG4	CCNG1	CCNG1	CNP
ZFX	AP5Z1	AP5Z1	MCMBP
KLF4	ARNTL2	ARNTL2	SIN3A
C1orf226	BECN1	BECN1	NUDCD3
UBQLN4	BID	BID	OSBPL11
SHE	BNIP2	BNIP2	PPM1D
EHD1	C12orf65	C12orf65	SLAIN2
RSBN1	COX2	COX2	BRWD1
SMC1A	DAPK1	DAPK1	KDM6A
MIF4GD	EIF2S1	EIF2S1	GPC6
FSTL1	FAM57A	FAM57A	EIF1AX
CKAP4	FSD1L	FSD1L	NAA25
GALNT3	IFITM1	IFITM1	APPL1
SLC35A5	KIF5C	KIF5C	GLTSCR1L
PRKCB	MYO1D	MYO1D	PRRX1
LNX2	NCAPG	NCAPG	STIM2
KIAA2018	NDUFAF3	NDUFAF3	DLL4
STX17	PLA2G2D	PLA2G2D	PRDM4
HERPUD2	PPP3R1	PPP3R1	CDC42EP3
NAPG	PURG	PURG	GHR
CISD2	STX3	STX3	ELAVL1
CNOT6	THAP2	THAP2	KLHL3
ADAT2	TNFSF10	TNFSF10	ROCK2
TAB2	ADO	ADO	PNN
GLI3	ZBTB10	ZBTB10	SAMD4B
SLC38A4	BCL2L2	BCL2L2	LRCH2
PSEN1	E2F1	E2F1	TRAPPC8
LRRC57	KIAA0391	KIAA0391	SEH1L
ACER3	RAB22A	RAB22A	TNPO3
ZNF106	RRAGD	RRAGD	SCAMP1
SLC16A7	TXNIP	TXNIP	ZBTB46
KIAA0247	ATXN1L	ATXN1L	GUF1
TBC1D12	IL6R	IL6R	FOXJ3
CLASP2	MECP2	MECP2	MAP3K2
RNF141	NUDT3	NUDT3	TMEM47
GRIN2A	CCT6A	CCT6A	IPO11
RAF1	MYRF	MYRF	SATB1
CHAMP1	TMEM242	TMEM242	KHDRBS2
KIF16B	ZBTB8OS	ZBTB8OS	MAP7
CNOT8		NUAK1	VIPAS39
CBL		SLC35E1	PDGFC
ZSCAN29		SLC25A4	ATF6
IDE		SLC39A14	RAB10
IPCEF1		U2SURP	IRF2
FRMD4B		MAPK1	AXIN2
SP1		LMAN1	USP48
PANK3		DSEL	ZDHHC3
SLC4A7		CCNJ	SRSF3
STX6		THBD	EPB41L4A
TMEM168		ACVR2B	KIF1B
KCNJ2		CYSLTR2	MAN1A2
FAM168B		EBF3	EPT1
FBXW2		PHF17	TPRG1
FBXL7		TMEM43	C8orf4
UBE2J1		KHNYN	SKP1
SYNJ2BP		PURB	RBM8A
NR1H2		MEFV	C9orf72
FREM2		ORMDL3	B4GALT5
BTBD7		UQCRFS1	E2F6
CAPZA1		ALCAM	SMOC2
DCAF7		GLTP	ERP44
RFX7		TMOD1	PDE3A
KDM3B		TLK2	PAPLN
IRS1		METTL20	UBE2K
CNPPD1		CSRNP3	AGPAT4
ZC3H4		CNP	PHF20L1
LRRC59		MCMBP	SLC5A3
CUL5		SIN3A	FXR2
HCN1		NUDCD3	EGFR
SGIP1		MMP16	FBRS
CD69		OSBPL11	ANKS1A
C1orf21		PPM1D	RCOR1
GALNT7		SLAIN2	DCUN1D1
MSH3		BRWD1	SSR1
UBXN2B		KDM6A	SMARCAD1
NXT2		GPC6	INSIG2
NSMAF		EIF1AX	ATXN7L1
TMEM110		NAA25	ANAPC16
PPIF		APPL1	GRHL2
DNMT3A		GLTSCR1L	AAK1
SLC38A2		PRRX1	EBF1
NID1		STIM2	ZDHHC23
EXOSC2		DLL4	LIPH
RGS7BP		PRDM4	PGRMC2
MKNK1		CDC42EP3	KLF3
SLC16A12		GHR	KPNA1
EGLN3		ELAVL1	MYCT1
CNN3		KLHL3	SNX13
ZNF275		ROCK2	EFNB2
WASF3		PNN	SHPRH
DDIT4		SAMD4B	GPR85
PAK1		LRCH2	ATXN7
PBX3		TRAPPC8	CRTAP
STK35		EPHA7	SPATA2
DNAJC15		SEH1L	PLA2G15
LEMD3		TNPO3	LUZP1
ZNF704		SALL1	UNC5B
PRPF4B		SCAMP1	SKI
SETD8		ZBTB46	EIF4A1
TMX4		GUF1	TRIM44
MEGF9		FOXJ3	SLC38A9
PCGF5		MAP3K2	NKD1
EDAR		TMEM47	DDX3Y
CREB3L2		IPO11	RNF169
TMEM106B		SATB1	PCDH20
SLC22A5		KHDRBS2	TECPR2
SLC35B4		MAP7	NMT1
YES1		CHRNA7	FLT1
ARHGEF15		VIPAS39	RIOK3
HTR2A		PDGFC	TXLNG
CNOT2		ATF6	PTBP3
TMED9		RAB10	PCDH7
MTOR		IRF2	KLHL20
TACC1		AXIN2	SEMA5A
FAM107B		USP48	YIPF6
PTP4A1		ZDHHC3	FOXN2
RAB21		SRSF3	AMIGO1
ITGB3		EPB41L4A	ZNF197
THSD7A		KLHL14	CCDC85A
C22orf29		KIF1B	ICOS
PHLDB1		MAN1A2	VAPB
PPP2R5A		EPT1	CYR61
DCAF5		TPRG1	RNF170
KIAA1644		C8orf4	VAMP1
TRIM23		ST8SIA3	CACUL1
SH3BGRL2		SKP1	PCMT1
TMX3		RBM8A	CXCL14
DAB2IP		C9orf72	SH3PXD2A
JARID2		B4GALT5	IL1RAP
BBX		E2F6	DESI1
NRAS		SMOC2	TRAK2
HSPA12A		ERP44	KLF12
IQGAP1		PDE3A	CSE1L
ATP2A2		PAPLN	SEC62
ING5		UBE2K	RBM24
ARFGEF2		AGPAT4	PRIMA1
FADS1		PHF20L1	BCAT1
RGAG4		SLC5A3	GNG12
NIPAL3		FXR2	RNF144A
CCDC25		EGFR	SLC25A44
SUN1		FBRS	IL6ST
SGPL1		ANKS1A	WDFY2
BMP7		RCOR1	ELOVL6
ZNF518B		KCNB1	ZNF652
ARFGEF1		DCUN1D1	NAPEPLD
RDH10		SSR1	GCNT4
SLC4A10		SMARCAD1	RNF2
PHF3		INSIG2	CACNA1C
SET		ATXN7L1	UBFD1
TLK1		ANAPC16	EIF1
CD2AP		GRHL2	CEP57
ZNF366		AAK1	MSL2
MN1		EBF1	JAZF1
NDST1		ZDHHC23	SPIN1
AICDA		LIPH	GATAD2B
PFKP		PGRMC2	COL1A1
TRMT1L		KLF3	UBE2Z
WDFY1		KPNA1	RASL11B
ST3GAL2		MYCT1	HMGB3
TMEM170A		SNX13	POLR1D
DYNC1LI2		EFNB2	DDX19A
KIAA1549L		SHPRH	ZNRF1
MPZ		GPR85	STC1
DBT		ATXN7	PFKFB3
TANC2		CRTAP	KIAA1033
SNTB2		SPATA2	ITSN1
ELF4		SRSF12	RIMKLB
SULT4A1		PLA2G15	CTNND2
FAXC		CELSR3	AHCTF1
TIMP2		LUZP1	C3orf58
TSPAN9		UNC5B	FTO
DCBLD2		SKI	AKAP5
FGF7		EIF4A1	HOXB3
SLC2A12		TRIM44	WBP4
PARVA		SLC38A9	UBE2N
CRIM1		NKD1	SEMA6A
TCTEX1D1		DDX3Y	DR1
FAM204A		RNF169	C5orf24
RPA2		PCDH20	ATAD2B
GPT2		TECPR2	ZSCAN25
TBL1XR1		NMT1	WDR26
DONSON		DCLK3	HS2ST1
WWP1		FLT1	SCAMP2
HDAC9		RIOK3	THSD4
C20orf112		TXLNG	RSPO2
ONECUT1		PTBP3	AKAP11
DCP2		PCDH7	KLHL13
TMEM218		KIAA1737	BRPF3
EXT1		KLHL20	SPOCK1
COQ10B		SEMA5A	EYA3
ZNF536		YIPF6	KLHL28
ARID2		FOXN2	SCUBE3
C10orf2		AMIGO1	ZFP91
PCDHA9		ZNF197	SERTAD2
BLOC1S6		CCDC85A	ETNK1
PLCL1		NHLH2	PLCXD3
LRP12		ILDR2	GABRP
FGD4		GPR158	ESR1
EEF2K		ICOS	UHRF1BP1
GRAMD3		VAPB	TRANK1
TFAM		TRIM67	ABI2
CCSER2		CYR61	PRPH2
KIAA2022		RNF170	PTPRJ
S100A2		VAMP1	PAG1
GDAP1L1		CACUL1	ACTN2
JOSD1		PCMT1	CHP1
ASB6		CXCL14	PRPF38B
ASB1		SH3PXD2A	TXK
SGK1		IL1RAP	INIP
SPTLC2		DESI1	INO80D
ZIC4		TRAK2	MTSS1L
RAPGEF6		KLF12	MLLT6
SLC8A2		CSE1L	FIBIN
ATP6V1C1		SEC62	FLOT2
FSD1L		RBM24	PALD1
HS3ST4		PRIMA1	SPICE1
ARHGEF38		BCAT1	CADM2
SRRM4		GNG12	EEPD1
BET1		RNF144A	SRL
FAM117B		SLC25A44	NFIX
WDR55		IL6ST	STAM2
YWHAG		WDFY2	ZNF395
PARD6B		ELOVL6	ARF4
PPFIBP1		ZNF652	IP6K3
FSTL4		NAPEPLD	VSNL1
PGM2L1		GCNT4	HOXB5
IGF2R		RNF2	GNAI3
PARM1		CACNA1C	AMOT
APBB2		UBFD1	TCEANC2
SPTSSA		EIF1	LPGAT1
NPAS2		CEP57	RAB33B
POU4F1		MSL2	SRSF2
LRRTM2		JAZF1	NOS1
BNC1		SPIN1	ANKH
SS18L1		GATAD2B	ACHE
TCF21		COL1A1	NUFIP2
BCAT2		UBE2Z	GSPT1
TEAD1		ONECUT2	TMTC2
MFHAS1		RASL11B	SLC30A7
FAM110B		NEUROD2	CLDN11
EFR3A		HMGB3	RAG1
AATK		POLR1D	SLC2A4RG
GID4		DDX19A	ZFP36L1
KIF5B		ZNRF1	BCL9
DMXL1		STC1	ANGEL1
STK39		PFKFB3	MESDC1
SVIP		KIAA1033	REEP1
CPEB3		ITSN1	KPNA4
PKDCC		RIMKLB	MYEF2
PLD1		DLX3	C18orf54
PSMD5		CTNND2	BSDC1
TRIO		AHCTF1	KCTD21
PHTF2		C3orf58	SEC24A
ADCY3		FTO	SPARC
TEF		AKAP5	PLEKHA6
ZNF804A		OTX1	ZNF629
KIAA1024		HOXB3	DCLK1
MBLAC2		WBP4	ZSWIM4
LAMP2		UBE2N	HHEX
EPG5		SEMA6A	AK3
TWF1		DR1	ERLIN2
C10orf118		C5orf24	PERP
MYLIP		ATAD2B	MRPS25
SPRYD4		ZSCAN25	KIF3B
QSER1		WDR26	LIFR
TSC1		HS2ST1	CPD
CDKN1C		SCAMP2	MTCH2
AP1AR		THSD4	DIRC2
METTL7A		POU3F2	ZNF711
ADAMTSL1		KCNJ10	FAM46A
OTUD3		RSPO2	RASSF8
NKX2-3		UBE2NL	FAM102B
KIAA0430		AKAP11	MAP1A
VASH2		KLHL13	CA5B
SMAD7		BRPF3	FAM76A
POLK		SPOCK1	DESI2
PTPRK		EYA3	SLC25A16
TRHDE		ELAVL2	TMEM127
GOLGA8A		KLHL28	PPP1R3B
PTGER4		SCUBE3	EDEM1
TMF1		ZFP91	MAP3K9
SLC25A32		SERTAD2	MAP2K4
CEP41		RAB3B	RC3H1
ZNF287		ETNK1	MCFD2
COL1A2		PLCXD3	NFASC
TRIM36		FAM196A	BHLHE41
OSGIN2		MEX3A	ZNF322
ZEB2		GABRP	SLC25A15
GPR180		ESR1	AFF1
PEAK1		CNNM1	SLC14A1
MAN2A1		UHRF1BP1	ZBTB44
GAP43		TRANK1	PTGER3
REV3L		ABI2	CCDC117
ARMC1		PRPH2	GNPDA1
LURAP1L		PTPRJ	TET3
PHLPP2		PAG1	VASP
EVI5		ACTN2	GOLGB1
SGPP1		CHP1	DIP2A
ESCO1		PRPF38B	VAT1
KIAA1211		TXK	SNAPC3
COL19A1		INIP	EDN1
CAND1		INO80D	CNOT7
PLEKHG3		MTSS1L	PPTC7
TOB1		MLLT6	RTKN2
MIER3		FIBIN	SGTB
FRY		FLOT2	ZNF70
MARK1		PALD1	KAZN
GATA2		SPICE1	PTAR1
MTF1		CADM2	RAP2A
RNF4		EEPD1	NAALADL2
SETD5		SRL	DTD2
PDZD2		NFIX	TRIB1
BTG2		STAM2	KIAA1324L
PCDH11Y		ZNF395	GTPBP2
LHFPL2		ARF4	ZC3HAV1
PCMTD1		IP6K3	FZD4
USP28		VSNL1	HOXB7
DSC2		HOXB5	SAMD12
CHST7		GNAI3	LBH
CDC27		AMOT	ARMC10
SLC7A11		TCEANC2	EXOC5
ZFC3H1		LPGAT1	FAF2
CNIH1		RAB33B	HPCAL4
C6orf62		SRSF2	NEGR1
DNAJB9		NOS1	IKZF1
PPP1R12A		IGF2BP1	HEY2
NLK		ANKH	OXTR
LRRC1		ACHE	DTX4
ERGIC2		NUFIP2	ZEB1
MIA3		ISL1	PCYOX1
MYCBP2		GSPT1	SEMA3A
RBPMS2		TMTC2	CERS6
SNN		SLC30A7	USP8
YIPF4		MAB21L2	IRAK2
INADL		CLDN11	LRRC58
KAT2B		IGF2BP3	UBR3
DUSP5		RAG1	FRAT2
SLC17A6		SLC2A4RG	TEAD3
LATS2		ZFP36L1	VTA1
TMEM87A		BCL9	SEL1L
COG3		ANGEL1	NCOA2
MYO5A		ACVR1C	SLC41A1
CDCA7L		MESDC1	ZMYM4
SELT		REEP1	NCS1
SLC6A17		KPNA4	TLR4
CIC		MYEF2	GPRC5B
ROBO2		C18orf54	SLC1A1
DNAJC30		BSDC1	IPO8
JMY		KCTD21	TP53INP2
MRPL17		SEC24A	FAM60A
FMR1		SPARC	VAMP3
ADAMTSL3		PLEKHA6	IPO5
LYST		ZNF629	CDK14
NECAP1		ZPLD1	POM121C
MED19		DCLK1	KCNJ12
KIAA1109		ZSWIM4	FAM136A
SUDS3		HHEX	KPNA6
NFIA		AK3	SLC2A3
SRPR		ERLIN2	WIPF3
LIN28B		PERP	NAP1L5
SOX4		MRPS25	ATP8B2
CHST1		KIF3B	MED14
SLX4		LIFR	PAPD4
ANO3		CPD	FAM49A
GOLGA3		MTCH2	GNS
SLC12A5		PAPPA	DDHD1
HOXB8		DIRC2	PRLR
BAZ2B		ZNF711	MAP2K7
RGS17		FAM46A	FBXO28
KBTBD8		CACNA1A	KLHL24
FNDC3B		RASSF8	TCAIM
TEX2		FAM102B	HEG1
ACTC1		MAP1A	BZW1
ANKIB1		CA5B	PIKFYVE
FAM19A1		BRINP1	ARHGAP31
DOCK9		ZIC5	HNMT
HNF1B		FAM76A	NEDD4L
SYNJ1		DESI2	ZFP3
USP45		SLC25A16	CLIC4
SLC6A14		TMEM127	AGGF1
CBLN4		DRP2	BMI1
DLGAP2		PPP1R3B	KIAA0753
AIDA		EDEM1	LONRF1
GOLGA4		MAP3K9	NAV1
ARRDC3		MAP2K4	ZDHHC17
IDH1		RC3H1	CEP55
RNF11		MCFD2	CDH11
MCOLN2		NFASC	CEP350
TPPP		BHLHE41	HSBP1
DPY30		ZNF322	YY1
PAFAH1B1		SLC25A15	SNX30
MTMR9		AFF1	PLEKHH2
NSF		SLC14A1	NFIB
TBC1D8B		ZBTB44	FZD3
VSIG10		PTGER3	LTN1
KLHDC10		CCDC117	RAVER2
SESN3		GNPDA1	RRP15
ITGA5		TET3	CHRM3
DDX3X		VASP	PRRG4
PI15		GOLGB1	BMP2K
RNF44		DIP2A	FAM216B
RHPN2		VAT1	YTHDF2
PAX9		SNAPC3	CENPO
CCNJL		EDN1	TSPAN2
SH3PXD2B		CNOT7	PDE7A
STMN2		PPTC7	PAXBP1
PLEKHA7		RTKN2	PCDH17
TTC9		SGTB	RTN4RL1
BAK1		ZNF70	ELL
CBX6		GPR26	TMEM9B
EFHD2		KAZN	SNX18
PAQR8		PTAR1	TSHZ1
SUPT6H		RAP2A	YPEL5
TSPAN18		NAALADL2	TMEM154
KIAA0355		DTD2	DCP1A
CACFD1		TRIB1	GALNT4
ZNF608		KIAA1324L	ZBTB2
DLST		GTPBP2	PLS1
SERP1		ZC3HAV1	FCHO2
CBX5		FZD4	DOK6
ZNF24		HOXB7	AMOTL1
ERI1		SAMD12	SNIP1
VAMP2		LBH	NAA50
CCDC97		ARMC10	PPM1B
ZNF831		EXOC5	IPO9
FAM46C		FAF2	MDGA1
EXOC8		HPCAL4	ZNF385A
H6PD		NEGR1	C3orf70
NHLRC2		IKZF1	PRX
SUV39H1		HEY2	IQSEC2
CELF6		EREG	ZNF784
KDM2A		MYPN	MIER2
DVL3		OXTR	DHTKD1
CCDC113		DTX4	LPP
CASP2		ZEB1	RAB32
C10orf76		PCYOX1	ZNF740
GALNT13		SEMA3A	LRRN1
PRKAA2		CERS6	EPB41L4B
RPTOR		USP8	SLC30A6
C8orf37		NOL4	TBC1D8
ZC3H6		IRAK2	SYPL2
RPH3A		FOXG1	WASF2
WIPF2		LRRC58	PXDN
PKNOX2		UBR3	PI4K2A
SMIM12		FRAT2	PIK3IP1
YPEL1		TEAD3	CSGALNACT1
ST8SIA2		VTA1	RIMKLA
MOB3B		SEL1L	MAL2
SLC43A2		SLC25A53	RCC2
ZNF225		NCOA2	CCDC6
MAST3		SLC41A1	MDM4
TGFBR1		ZMYM4	R3HDM2
LHPP		PCSK1	FAM78A
PTGIS		NCS1	USP46
ARHGAP1		TLR4	SUV420H1
ZNF609		GPRC5B	CLCN5
UBIAD1		SLC1A1	ZNF81
ATRN		IPO8	AHNAK
DNAJC5		TP53INP2	POLE4
TFEB		FAM60A	VGLL3
SH2B3		VAMP3	TBL2
WDTC1		IPO5	SHC3
THBS1		CDK14	FUT4
XYLT1		POM121C	ANKS1B
ARSB		KCNJ12	C16orf72
GGA2		FAM136A	PIP4K2C
GRIK3		KPNA6	ITPK1
PDXK		SLC2A3	CMTM4
VANGL1		WIPF3	SMEK2
NR4A3		NAP1L5	WSCD1
ABCC5		ATP8B2	BMP8B
GRPEL2		MED14	CBLN3
RBMS2		PAPD4	ATP8B4
WSB2		FAM49A	WDR41
PITPNM2		GNS	TTL
LDLRAD2		DDHD1	SATB2
ZNRF3		PRLR	KLF6
ATP1B2		MAP2K7	ACVR2A
PHF8		FBXO28	SCN4B
VTI1A		KLHL24	CRAMP1L
NCOA4		TCAIM	N4BP1
TXLNA		HEG1	TGOLN2
VPS37A		BZW1	UBR4
RANBP10		PIKFYVE	CDR2L
KIF1C		GPR6	TOB2
TSPYL4		ARHGAP31	CPNE2
LPIN1		HNMT	ADARB1
TIMP3		NEDD4L	NDFIP2
DEPTOR		ZFP3	PDE4A
SCN4A		CLIC4	ANO6
EPS15		AGGF1	CDON
HP1BP3		BMI1	ZFX
SYNGR1		KIAA0753	C1orf226
KMT2D		LONRF1	UBQLN4
LANCL1		HOXA1	SHE
SRSF6		NAV1	EHD1
NME4		ELOVL4	RSBN1
RCOR3		ZDHHC17	SMC1A
AMFR		CEP55	MIF4GD
CAMSAP2		CDH11	FSTL1
TLL2		SPTBN4	CKAP4
PAPOLG		FBN2	GALNT3
LRIG3		CEP350	SLC35A5
KCNK3		HSBP1	PRKCB
ETF1		YY1	LNX2
ULK1		SNX30	KIAA2018
CNOT6L		PLEKHH2	STX17
SLC9A8		NFIB	HERPUD2
SCAMP5		FZD3	NAPG
TPM3		LTN1	CISD2
CHD6		RAVER2	CNOT6
RAB6B		RRP15	ADAT2
ETV6		CHRM3	TAB2
SHROOM4		PRRG4	GLI3
CAMK1G		BMP2K	PSEN1
CRY2		FAM216B	LRRC57
ATP1B4		YTHDF2	ACER3
TRPS1		CENPO	ZNF106
FAM134A		TSPAN2	SLC16A7
CBX2		PDE7A	KIAA0247
SYT2		PAXBP1	TBC1D12
SUFU		PCDH17	CLASP2
CSNK1G1		RTN4RL1	RNF141
TRAM2		ELL	RAF1
ABHD13		TMEM9B	CHAMP1
SIN3B		SNX18	KIF16B
KPNB1		TSHZ1	CNOT8
ANKRD27		YPEL5	CBL
MIPOL1		TMEM154	ZSCAN29
GALNT2		DCP1A	IDE
RGS2		GALNT4	IPCEF1
SLC16A9		ZBTB2	FRMD4B
ERC2		PLS1	SP1
STARD7		FCHO2	PANK3
SFRP4		DOK6	STX6
LRRC7		AMOTL1	TMEM168
ZCCHC3		SNIP1	KCNJ2
HOOK3		NAA50	FAM168B
FAM81A		PPM1B	FBXL7
HSPA2		IPO9	UBE2J1
SDC2		MDGA1	SYNJ2BP
NLN		ZNF385A	NR1H2
CEP170B		C3orf70	FREM2
KLHL8		SLC17A7	CAPZA1
AQP2		DPF1	DCAF7
QKI		PRX	RFX7
RNF139		IQSEC2	KDM3B
MYRIP		ZNF784	IRS1
MSN		MIER2	CNPPD1
DUSP18		DHTKD1	ZC3H4
FOXK2		LPP	LRRC59
ST6GALNAC3		RAB32	SGIP1
RAB8B		ZNF740	CD69
DLAT		LRRN1	MSH3
PROK2		KCNA7	NXT2
CPSF7		EPB41L4B	NSMAF
EEF1E1		SLC30A6	TMEM110
GPR124		WNT8B	PPIF
TBL1X		TBC1D8	DNMT3A
MAGI3		SYPL2	SLC38A2
KIAA1324		WASF2	NID1
CD28		PXDN	EXOSC2
FOXQ1		PI4K2A	RGS7BP
ZHX2		PIK3IP1	MKNK1
OVOL1		CSGALNACT1	SLC16A12
UBE2G1		HEPACAM	CNN3
FAM49B		RIMKLA	ZNF275
NLGN2		MIP	WASF3
UCK2		MAL2	DDIT4
ZBTB41		RCC2	PBX3
LPPR4		CCDC6	STK35
MECOM		MDM4	DNAJC15
STK33		R3HDM2	ZNF704
CABLES1		FAM78A	PRPF4B
VCPIP1		USP46	SETD8
RALGPS1		SUV420H1	TMX4
SPEN		CLCN5	MEGF9
SLC39A1		ZNF81	PCGF5
DENND2C		AHNAK	CREB3L2
MTMR12		POLE4	TMEM106B
EZR		VGLL3	SLC22A5
UNC13C		TBL2	SLC35B4
MOB1B		SHC3	YES1
SPSB1		FUT4	ARHGEF15
MTSS1		PTCHD1	CNOT2
PTPMT1		ANKS1B	TMED9
PDK1		C16orf72	MTOR
SGMS2		PIP4K2C	TACC1
GAN		ITPK1	FAM107B
VAT1L		CMTM4	PTP4A1
ST7		SYT9	RAB21
MAPK1IP1L		SMEK2	ITGB3
HBEGF		WSCD1	THSD7A
TMX1		BMP8B	C22orf29
FARP1		CBLN3	PHLDB1
PIK3C2A		ATP8B4	PPP2R5A
MED1		WDR41	DCAF5
NANOS1		KCNA6	TRIM23
NEUROD4		TTL	SH3BGRL2
EOMES		SATB2	TMX3
RAB35		KLF6	DAB2IP
EIF4EBP2		ACVR2A	JARID2
CALCRL		SCN4B	BBX
NIPBL		CRAMP1L	NRAS
CAMK2N1		N4BP1	HSPA12A
PRKCE		TGOLN2	IQGAP1
B3GALT2		UBR4	ING5
NTN4		CDR2L	ARFGEF2
CDC14A		SLC1A2	FADS1
PROSC		TOB2	RGAG4
GRIA1		CPNE2	NIPAL3
CRISPLD1		GABRA4	CCDC25
TSKU		ADARB1	SUN1
MAP2K1		NDFIP2	SGPL1
CD164		PDE4A	BMP7
TMEM170B		ANO6	ZNF518B
DEPDC1		DIRAS1	ARFGEF1
ZNF667		CDON	RDH10
LDB2		ABCG4	PHF3
ACTRT3		ZFX	SET
SLC35A1		C1orf226	TLK1
EPB41L3		UBQLN4	CD2AP
FOXO1		SHE	ZNF366
LRIG1		EHD1	MN1
ASH1L		RSBN1	NDST1
PTPN9		SMC1A	PFKP
ALKBH1		MIF4GD	TRMT1L
BAI3		FSTL1	WDFY1
ABCA1		CKAP4	ST3GAL2
GPR135		GALNT3	TMEM170A
HIF1AN		SLC35A5	MPZ
USP38		PRKCB	DBT
COL3A1		LNX2	TANC2
MGAT4A		KIAA2018	FAXC
FAM178A		STX17	TIMP2
PLEKHH1		HERPUD2	TSPAN9
HAND1		NAPG	FGF7
HMGA2		CISD2	SLC2A12
HELZ		CNOT6	PARVA
PPP1R15B		ADAT2	TCTEX1D1
SPRYD7		TAB2	FAM204A
ZNF341		GLI3	RPA2
GALC		SLC38A4	GPT2
TMEM167A		PSEN1	TBL1XR1
PDPR		LRRC57	DONSON
RDX		ACER3	WWP1
MRS2		ZNF106	HDAC9
IGDCC3		SLC16A7	DCP2
GALNT1		KIAA0247	TMEM218
PLD5		TBC1D12	EXT1
FIGN		CLASP2	COQ10B
SRD5A3		RNF141	ARID2
ERCC6		GRIN2A	C10orf2
CDH22		RAF1	BLOC1S6
GATM		CHAMP1	PLCL1
ZFYVE26		KIF16B	LRP12
TMEM143		CNOT8	FGD4
VPS26B		CBL	EEF2K
SLC25A27		ZSCAN29	GRAMD3
RUFY3		IDE	TFAM
C12orf49		IPCEF1	CCSER2
MAPK6		FRMD4B	S100A2
MED28		SP1	JOSD1
UHRF2		PANK3	ASB6
CEP135		STX6	ASB1
HIC2		TMEM168	SGK1
IGF1R		KCNJ2	SPTLC2
YOD1		FAM168B	RAPGEF6
LIMD2		FBXL7	ATP6V1C1
ADRB2		UBE2J1	ARHGEF38
SOWAHA		SYNJ2BP	BET1
GDF6		NR1H2	FAM117B
CPA4		FREM2	WDR55
SYNC		CAPZA1	YWHAG
MAP4K3		DCAF7	PARD6B
CDC34		RFX7	PPFIBP1
C14orf28		KDM3B	FSTL4
TMEM2		IRS1	PGM2L1
KLHL31		CNPPD1	IGF2R
IKBKAP		ZC3H4	PARM1
TGFBR3		LRRC59	APBB2
LRIG2		HCN1	SPTSSA
STK40		SGIP1	NPAS2
CHUK		CD69	SS18L1
PARS2		MSH3	TCF21
C8orf58		NXT2	BCAT2
LGR4		NSMAF	TEAD1
DDI2		TMEM110	MFHAS1
COL14A1		PPIF	FAM110B
RAB11FIP4		DNMT3A	EFR3A
TRIM71		SLC38A2	AATK
FASN		NID1	KIF5B
LPHN3		EXOSC2	DMXL1
PPP1R3D		RGS7BP	STK39
PGAP1		MKNK1	SVIP
ZNF449		SLC16A12	PLD1
ADRBK2		CNN3	PSMD5
BCL2L13		ZNF275	TRIO
TMEM38B		WASF3	PHTF2
C12orf5		DDIT4	ADCY3
XPO1		PBX3	TEF
ZMYND11		STK35	MBLAC2
SCN1A		DNAJC15	LAMP2
SEC23A		ZNF704	EPG5
NDFIP1		PRPF4B	MYLIP
YTHDF3		SETD8	SPRYD4
TNFAIP3		TMX4	QSER1
NUDT21		MEGF9	TSC1
NIPA1		PCGF5	AP1AR
PCDH10		EDAR	METTL7A
STYX		CREB3L2	ADAMTSL1
MLEC		TMEM106B	KIAA0430
NEUROD6		SLC22A5	VASH2
SLC30A8		SLC35B4	POLK
FRMD3		YES1	PTPRK
GABRA1		ARHGEF15	TRHDE
MYBL1		HTR2A	GOLGA8A
RUFY2		CNOT2	PTGER4
PRSS12		TMED9	TMF1
XPOT		MTOR	CEP41
ZNF507		TACC1	ZNF287
RUNDC3B		FAM107B	COL1A2
IDS		PTP4A1	TRIM36
GPCPD1		RAB21	OSGIN2
APPBP2		ITGB3	ZEB2
NUP153		THSD7A	GPR180
HAUS3		C22orf29	PEAK1
NT5DC1		PHLDB1	MAN2A1
C5orf51		PPP2R5A	REV3L
WWC1		DCAF5	ARMC1
INTS2		KIAA1644	LURAP1L
CLDN12		TRIM23	EVI5
MDGA2		SH3BGRL2	SGPP1
TMEM33		TMX3	ESCO1
ZNF23		DAB2IP	KIAA1211
SHC1		JARID2	CAND1
TP53INP1		BBX	PLEKHG3
TOP2B		NRAS	TOB1
CPSF6		HSPA12A	MIER3
RAD23B		IQGAP1	FRY
CHD7		ING5	MARK1
TSHZ3		ARFGEF2	GATA2
SYT4		FADS1	MTF1
EFCAB14		RGAG4	SETD5
CDK17		NIPAL3	PDZD2
SPIN3		CCDC25	BTG2
SGMS1		SUN1	LHFPL2
COL4A4		SGPL1	PCMTD1
MYCN		BMP7	CHST7
N4BP2		ZNF518B	CDC27
ZNF335		ARFGEF1	SLC7A11
DGKE		RDH10	ZFC3H1
MTF2		SLC4A10	CNIH1
PDK4		PHF3	C6orf62
FAM175B		SET	DNAJB9
DEK		TLK1	PPP1R12A
TMEM65		CD2AP	NLK
AGO4		ZNF366	LRRC1
MPPED2		MN1	MIA3
RYBP		NDST1	RBPMS2
SEC61A1		AICDA	SNN
SOAT1		PFKP	YIPF4
ASPN		TRMT1L	INADL
NR2C1		WDFY1	LATS2
NEBL		ST3GAL2	TMEM87A
ZBTB33		TMEM170A	COG3
CDC73		KIAA1549L	MYO5A
ZNF594		MPZ	CDCA7L
FKBP1A		DBT	SELT
SLC6A15		TANC2	CIC
XPO5		SULT4A1	ROBO2
BAG4		FAXC	DNAJC30
MTDH		TIMP2	JMY
XIAP		TSPAN9	MRPL17
RAB3GAP2		FGF7	FMR1
KCTD3		SLC2A12	ADAMTSL3
JHDM1D		PARVA	LYST
FAM199X		TCTEX1D1	NECAP1
GRK5		FAM204A	MED19
ZBTB39		RPA2	KIAA1109
ITCH		GPT2	SUDS3
MYO6		TBL1XR1	SRPR
SEC22A		DONSON	SOX4
DENR		WWP1	CHST1
SYT14		HDAC9	SLX4
MICU3		C20orf112	GOLGA3
POGZ		ONECUT1	BAZ2B
PGR		DCP2	KBTBD8
TANC1		TMEM218	TEX2
ZNF367		EXT1	ANKIB1
ZBTB8A		COQ10B	DOCK9
LRRC8B		ZNF536	HNF1B
SOX1		ARID2	SYNJ1
ZCCHC2		C10orf2	USP45
SAR1A		PCDHA9	SLC6A14
PTGDR		BLOC1S6	CBLN4
WHAMM		PLCL1	AIDA
CEP85L		LRP12	ARRDC3
FOXF1		FGD4	IDH1
TRIM2		EEF2K	RNF11
CTDSPL2		GRAMD3	MCOLN2
CCNE2		TFAM	DPY30
DIAPH2		CCSER2	NSF
SLC39A6		KIAA2022	TBC1D8B
UBA6		S100A2	VSIG10
ZNF148		GDAP1L1	SESN3
SOS2		JOSD1	ITGA5
SLC2A13		ASB6	RHPN2
ASB7		ASB1	PAX9
ARL6IP6		SGK1	CCNJL
FBXL3		SPTLC2	SH3PXD2B
RCN1		ZIC4	PLEKHA7
RBM22		RAPGEF6	TTC9
FAM20B		SLC8A2	BAK1
PEX13		ATP6V1C1	CBX6
NPEPPS		HS3ST4	EFHD2
NUCKS1		ARHGEF38	PAQR8
NUS1		SRRM4	SUPT6H
POC1B		BET1	TSPAN18
GFPT1		FAM117B	KIAA0355
TMEM30A		WDR55	CACFD1
LMBR1		YWHAG	ZNF608
IMPA1		PARD6B	DLST
TBC1D9		PPFIBP1	SERP1
ANKHD1		FSTL4	CBX5
XPR1		PGM2L1	ZNF24
NRIP1		IGF2R	ERI1
TMTC3		PARM1	VAMP2
CALCR		APBB2	CCDC97
MMD		SPTSSA	ZNF831
TTPA		NPAS2	FAM46C
ORAI1		POU4F1	EXOC8
LSM12		LRRTM2	H6PD
MTX3		BNC1	NHLRC2
M6PR		SS18L1	SUV39H1
SLC44A1		TCF21	CELF6
PKN2		BCAT2	KDM2A
HACE1		TEAD1	DVL3
MARCKS		MFHAS1	CASP2
BAMBI		FAM110B	C10orf76
ASXL2		EFR3A	GALNT13
DCAF10		AATK	PRKAA2
DCUN1D5		KIF5B	RPTOR
FAM84A		DMXL1	C8orf37
RBM12B		STK39	ZC3H6
ADAM10		SVIP	WIPF2
TNFSF15		PLD1	PKNOX2
CERK		PSMD5	SMIM12
TMTC1		TRIO	YPEL1
OTOGL		PHTF2	MOB3B
FGD6		ADCY3	SLC43A2
AZI2		TEF	ZNF225
KCTD1		ZNF804A	MAST3
CCDC39		KIAA1024	LHPP
EIF4A2		MBLAC2	PTGIS
PKNOX1		LAMP2	ARHGAP1
MTMR10		EPG5	ZNF609
PELI2		C10orf118	ATRN
CYBRD1		MYLIP	TFEB
C5orf30		SPRYD4	SH2B3
DENND5B		QSER1	WDTC1
CC2D1B		TSC1	XYLT1
IL8		AP1AR	ARSB
SLC2A8		METTL7A	GGA2
SPIRE1		ADAMTSL1	PDXK
YAF2		NKX2-3	VANGL1
ZFHX4		KIAA0430	NR4A3
ZNF280B		VASH2	ABCC5
MAB21L1		POLK	GRPEL2
ULK2		PTPRK	RBMS2
TOR1AIP2		TRHDE	WSB2
MAF		GOLGA8A	PITPNM2
ARMC8		PTGER4	ZNRF3
VAMP4		TMF1	ATP1B2
ELL2		CEP41	PHF8
FYCO1		ZNF287	VTI1A
DTX3L		COL1A2	NCOA4
TMEM200B		TRIM36	VPS37A
ADRB1		OSGIN2	RANBP10
CHFR		ZEB2	KIF1C
TFRC		GPR180	TSPYL4
MED13		PEAK1	LPIN1
B3GNT5		MAN2A1	DEPTOR
GMFB		GAP43	EPS15
CXADR		REV3L	HP1BP3
CDH19		ARMC1	SYNGR1
UBL3		LURAP1L	KMT2D
ZNF292		EVI5	LANCL1
CREG2		SGPP1	SRSF6
INHBA		ESCO1	NME4
CASZ1		KIAA1211	RCOR3
C1GALT1		COL19A1	CAMSAP2
CELF2		CAND1	PAPOLG
RAB1A		PLEKHG3	KCNK3
THAP2		TOB1	ETF1
SAMD8		MIER3	ULK1
C9orf170		FRY	CNOT6L
BRD4		MARK1	SLC9A8
PSMC6		GATA2	SCAMP5
ZNF654		MTF1	TPM3
MIB1		SETD5	CHD6
RPS6KA5		PDZD2	RAB6B
FAM160B1		BTG2	ETV6
KANK4		PCDH11Y	SHROOM4
ELF1		LHFPL2	CRY2
LIN7C		PCMTD1	TRPS1
SHOC2		CHST7	FAM134A
GLIPR1		CDC27	SUFU
STK4		SLC7A11	CSNK1G1
AHCYL1		ZFC3H1	ABHD13
CEP97		CNIH1	SIN3B
LCOR		C6orf62	KPNB1
STXBP5		DNAJB9	ANKRD27
CRLS1		PPP1R12A	MIPOL1
PGM3		NLK	GALNT2
WTAP		LRRC1	RGS2
SLC30A5		MIA3	SLC16A9
ANTXR2		RBPMS2	STARD7
ZADH2		SNN	SFRP4
NPAT		YIPF4	ZCCHC3
KLF15		INADL	HOOK3
ERO1LB		SLC17A6	HSPA2
ZDHHC21		LATS2	SDC2
ITGB8		TMEM87A	NLN
ELK4		COG3	CEP170B
POLH		MYO5A	KLHL8
ZDHHC2		CDCA7L	QKI
STK17B		SELT	RNF139
ATMIN		SLC6A17	MYRIP
EIF3A		CIC	MSN
SMG1		ROBO2	DUSP18
PDE12		DNAJC30	FOXK2
ITGA4		JMY	ST6GALNAC3
FUT9		MRPL17	RAB8B
RBBP4		FMR1	DLAT
STAG1		ADAMTSL3	PROK2
ZC3H12C		LYST	CPSF7
SEMA3D		NECAP1	EEF1E1
FAM122A		MED19	GPR124
LHX8		KIAA1109	TBL1X
CHIC1		SUDS3	MAGI3
ABHD10		SRPR	KIAA1324
KLHL42		LIN28B	CD28
RBAK		SOX4	FOXQ1
FGF2		CHST1	ZHX2
BMPR2		SLX4	UBE2G1
WDR33		ANO3	FAM49B
KIAA1468		GOLGA3	NLGN2
ADAMTS5		SLC12A5	UCK2
BTG3		HOXB8	ZBTB41
EIF5A2		BAZ2B	LPPR4
C3orf52		RGS17	MECOM
CREBRF		KBTBD8	STK33
SLC1A3		TEX2	CABLES1
RANBP9		ACTC1	VCPIP1
PPL		ANKIB1	RALGPS1
GDA		FAM19A1	SLC39A1
GPBP1		DOCK9	MTMR12
SMIM14		HNF1B	EZR
TMOD2		SYNJ1	MOB1B
RFESD		USP45	SPSB1
ENPEP		SLC6A14	MTSS1
PPIP5K2		CBLN4	PTPMT1
KIAA1244		DLGAP2	PDK1
SOCS6		AIDA	SGMS2
SMCHD1		ARRDC3	GAN
BECN1		IDH1	ST7
ZHX3		RNF11	MAPK1IP1L
PDIK1L		MCOLN2	HBEGF
SPRED1		DPY30	TMX1
C4orf46		NSF	FARP1
FEM1C		TBC1D8B	PIK3C2A
RORB		VSIG10	MED1
ANGEL2		SESN3	EOMES
LIN54		ITGA5	RAB35
RICTOR		PI15	EIF4EBP2
NRARP		RHPN2	CALCRL
MAP4		PAX9	NIPBL
ACAP2		CCNJL	CAMK2N1
KIAA0408		SH3PXD2B	B3GALT2
COPS2		STMN2	NTN4
CREBZF		PLEKHA7	CDC14A
GLCCI1		TTC9	PROSC
SFTA3		BAK1	GRIA1
FKBP5		CBX6	CRISPLD1
BTG1		EFHD2	TSKU
FAM98A		PAQR8	MAP2K1
LUC7L2		SUPT6H	CD164
EPB41L5		TSPAN18	TMEM170B
KRR1		KIAA0355	ZNF667
TCEB1		CACFD1	LDB2
MDFIC		ZNF608	ACTRT3
FSTL5		DLST	SLC35A1
CDK19		SERP1	EPB41L3
ZBTB14		CBX5	LRIG1
SUV39H2		ZNF24	ASH1L
C9orf41		ERI1	PTPN9
HMGB1		VAMP2	ALKBH1
AFF4		CCDC97	BAI3
SLC9A2		ZNF831	ABCA1
SLK		FAM46C	GPR135
TMEM135		EXOC8	HIF1AN
AGFG1		H6PD	MGAT4A
DLD		NHLRC2	FAM178A
LANCL3		SUV39H1	PLEKHH1
EPAS1		CELF6	HELZ
PPIC		KDM2A	SPRYD7
HOOK1		DVL3	ZNF341
PARPBP		CASP2	GALC
TRIP12		C10orf76	TMEM167A
FAM188A		GALNT13	PDPR
BTF3L4		PRKAA2	RDX
RWDD4		RPTOR	MRS2
CLCN3		C8orf37	GALNT1
ATG2B		ZC3H6	FIGN
CCDC68		RPH3A	SRD5A3
NXPE3		WIPF2	ERCC6
C4orf32		PKNOX2	GATM
FAM76B		SMIM12	ZFYVE26
FAM73A		YPEL1	TMEM143
SMIM15		ST8SIA2	VPS26B
MEIS1		MOB3B	SLC25A27
GAS1		SLC43A2	C12orf49
PDP2		ZNF225	MAPK6
STAT1		MAST3	MED28
NETO1		LHPP	UHRF2
SLITRK1		PTGIS	CEP135
BRWD3		ARHGAP1	HIC2
MGAT2		ZNF609	LIMD2
OTUD6B		ATRN	ADRB2
LRRC4C		TFEB	CPA4
CUL3		SH2B3	SYNC
RCAN3		WDTC1	MAP4K3
RNF111		XYLT1	CDC34
TM9SF3		ARSB	C14orf28
SKAP2		GGA2	IKBKAP
ARHGEF39		GRIK3	LRIG2
SLC12A2		PDXK	STK40
TRAPPC10		VANGL1	CHUK
PPP3CB		NR4A3	PARS2
SNAP91		ABCC5	C8orf58
SOWAHC		GRPEL2	LGR4
HSPA5		RBMS2	COL14A1
EPHA3		WSB2	TRIM71
KLHL18		PITPNM2	FASN
PPP1R3A		LDLRAD2	LPHN3
CDC40		ZNRF3	PPP1R3D
STRIP2		ATP1B2	PGAP1
SNAP29		PHF8	ZNF449
PUM2		VTI1A	ADRBK2
FAM179B		NCOA4	BCL2L13
PITPNB		VPS37A	C12orf5
PLSCR4		RANBP10	ZMYND11
RYR2		KIF1C	SCN1A
FST		TSPYL4	SEC23A
TNKS2		LPIN1	NDFIP1
TLL1		DEPTOR	YTHDF3
FERMT2		SCN4A	TNFAIP3
TBC1D15		EPS15	NUDT21
FBXO30		HP1BP3	NIPA1
GCLC		SYNGR1	PCDH10
PURA		KMT2D	STYX
PPP1R9A		LANCL1	MLEC
STRN		SRSF6	FRMD3
ARHGAP29		NME4	MYBL1
NEUROG2		RCOR3	RUFY2
RNF146		CAMSAP2	PRSS12
FBXO33		TLL2	XPOT
MSX1		PAPOLG	ZNF507
CNTNAP2		KCNK3	IDS
ZNF280C		ETF1	GPCPD1
KMT2C		ULK1	APPBP2
SMARCA5		CNOT6L	NUP153
KIF3A		SLC9A8	HAUS3
DRD1		SCAMP5	NT5DC1
TMED7		TPM3	C5orf51
TET2		CHD6	WWC1
CCDC47		RAB6B	INTS2
SPG20		ETV6	CLDN12
PPM1E		SHROOM4	TMEM33
HDX		CAMK1G	ZNF23
BMPR1A		CRY2	SHC1
TRPM7		ATP1B4	TP53INP1
GOLGA6B		TRPS1	TOP2B
PPP6C		FAM134A	CPSF6
BRMS1L		SYT2	RAD23B
IL13RA1		SUFU	CHD7
NECAB1		CSNK1G1	SYT4
C12orf23		ABHD13	EFCAB14
FANCA		SIN3B	CDK17
TMEM64		KPNB1	SPIN3
KCNK1		ANKRD27	SGMS1
SLITRK3		MIPOL1	COL4A4
RMND5A		GALNT2	MYCN
ZIC3		RGS2	N4BP2
SRGAP2		SLC16A9	ZNF335
NKRF		ERC2	DGKE
DHX36		STARD7	MTF2
SMAD4		SFRP4	PDK4
PI4K2B		LRRC7	FAM175B
MET		ZCCHC3	DEK
FAR1		HOOK3	TMEM65
RFX3		FAM81A	RYBP
HS6ST3		HSPA2	SEC61A1
YTHDC2		SDC2	SOAT1
SLC30A4		NLN	ASPN
ERI2		CEP170B	NR2C1
NOS1AP		KLHL8	NEBL
MSANTD4		AQP2	ZBTB33
PLEKHA3		QKI	CDC73
ITGA10		RNF139	ZNF594
TM7SF3		MYRIP	FKBP1A
TMED5		MSN	XPO5
C2CD5		DUSP18	BAG4
MYCL		FOXK2	MTDH
C14orf142		ST6GALNAC3	XIAP
CCL7		RAB8B	RAB3GAP2
ZNF283		DLAT	KCTD3
PER2		PROK2	FAM199X
CAB39		CPSF7	GRK5
CIAPIN1		EEF1E1	ZBTB39
NFYB		GPR124	ITCH
NEO1		TBL1X	MYO6
OSTM1		MAGI3	SEC22A
ARHGAP26		KIAA1324	DENR
RET		CD28	MICU3
PROM1		FOXQ1	POGZ
DARS		ZHX2	PGR
SRPK1		OVOL1	TANC1
ATP6V1A		UBE2G1	ZNF367
ZBTB43		FAM49B	ZBTB8A
GPRIN3		NLGN2	LRRC8B
CCL22		UCK2	ZCCHC2
NUP35		ZBTB41	PTGDR
GTF2B		LPPR4	WHAMM
PNRC1		MECOM	CEP85L
CALM1		STK33	FOXF1
FAM120A		CABLES1	TRIM2
MIEF1		VCPIP1	CTDSPL2
MTMR4		RALGPS1	CCNE2
ZNHIT6		SLC39A1	DIAPH2
RAI14		MTMR12	SLC39A6
TICAM2		EZR	UBA6
PDIA6		UNC13C	ZNF148
KATNBL1		MOB1B	SOS2
HDDC2		SPSB1	SLC2A13
LRBA		MTSS1	ASB7
ATP11B		PTPMT1	ARL6IP6
SMARCC1		PDK1	FBXL3
HS3ST3B1		SGMS2	RCN1
GPM6B		GAN	RBM22
HAUS6		VAT1L	FAM20B
PIGH		ST7	PEX13
PCNX		MAPK1IP1L	NPEPPS
DIDO1		HBEGF	NUCKS1
RASGEF1A		TMX1	NUS1
COMMD2		FARP1	POC1B
DDHD2		PIK3C2A	GFPT1
PAQR9		MED1	TMEM30A
CIAO1		NANOS1	LMBR1
RASGEF1B		NEUROD4	IMPA1
KIAA1551		EOMES	TBC1D9
AGO1		RAB35	ANKHD1
PPP2CA		EIF4EBP2	NRIP1
SH3RF1		CALCRL	MMD
MICALCL		NIPBL	TTPA
DSG3		CAMK2N1	ORAI1
NIPAL4		B3GALT2	LSM12
ZFHX3		NTN4	MTX3
NAA30		CDC14A	M6PR
ZKSCAN1		PROSC	SLC44A1
ROCK1		GRIA1	PKN2
POGK		CRISPLD1	HACE1
DCC		TSKU	MARCKS
RPS6KA3		MAP2K1	BAMBI
KPNA3		CD164	ASXL2
TBC1D19		TMEM170B	DCAF10
SOCS3		DEPDC1	DCUN1D5
ATP9A		ZNF667	FAM84A
PHF6		LDB2	TNFSF15
CHIC2		ACTRT3	CERK
SLC30A9		SLC35A1	TMTC1
BCL2		EPB41L3	FGD6
ANKRD32		LRIG1	AZI2
ZNF521		ASH1L	KCTD1
PHF12		PTPN9	CCDC39
WDR20		ALKBH1	EIF4A2
LRRC55		BAI3	MTMR10
LGI1		ABCA1	PELI2
ENPP5		GPR135	CYBRD1
ACTR3		HIF1AN	C5orf30
NPEPL1		MGAT4A	DENND5B
POU4F2		FAM178A	CC2D1B
FAM105A		PLEKHH1	SLC2A8
NPNT		HAND1	SPIRE1
PRDM12		HELZ	YAF2
ZCCHC24		SPRYD7	ULK2
TMEM55A		ZNF341	TOR1AIP2
PLXNC1		GALC	MAF
SLC35D1		TMEM167A	ARMC8
TBX15		PDPR	VAMP4
SLC39A9		RDX	ELL2
MYO5B		MRS2	FYCO1
WDR47		IGDCC3	DTX3L
PAN3		GALNT1	TMEM200B
MEF2C		PLD5	ADRB1
SLC46A1		FIGN	CHFR
DCDC2		SRD5A3	TFRC
POLR3E		ERCC6	MED13
BAAT		CDH22	B3GNT5
NDP		GATM	GMFB
LRRC4		ZFYVE26	CXADR
CPEB4		TMEM143	CDH19
SDHD		VPS26B	UBL3
DNAJC16		SLC25A27	ZNF292
NR3C2		C12orf49	INHBA
MKX		MAPK6	CASZ1
SYT11		MED28	C1GALT1
TNS1		UHRF2	CELF2
PRKD1		CEP135	RAB1A
ACVR1		HIC2	SAMD8
ZNF514		LIMD2	BRD4
CMPK2		ADRB2	PSMC6
ZC4H2		SOWAHA	ZNF654
CHURC1		GDF6	MIB1
PTPN11		CPA4	FAM160B1
OLR1		SYNC	KANK4
PALLD		MAP4K3	ELF1
TNS4		CDC34	LIN7C
LGALSL		C14orf28	SHOC2
HDAC4		KLHL31	GLIPR1
JAG1		IKBKAP	STK4
BICD2		LRIG2	AHCYL1
MEMO1		STK40	CEP97
CMKLR1		CHUK	LCOR
HTR2C		PARS2	STXBP5
SAMD4A		C8orf58	CRLS1
EBF2		LGR4	PGM3
SETD7		COL14A1	WTAP
CORO1C		TRIM71	SLC30A5
FCHSD2		FASN	ANTXR2
MAP1LC3B		LPHN3	NPAT
TARDBP		PPP1R3D	KLF15
XKR4		PGAP1	ERO1LB
UBE2V2		ZNF449	ZDHHC21
RAP2B		ADRBK2	ITGB8
ARL5B		BCL2L13	ELK4
COL5A2		C12orf5	POLH
MVB12B		ZMYND11	ZDHHC2
CHST11		SCN1A	STK17B
CNKSR3		SEC23A	ATMIN
ZNF532		NDFIP1	EIF3A
STX7		YTHDF3	SMG1
PLEKHM1		TNFAIP3	PDE12
SUPT16H		NUDT21	ITGA4
PAFAH1B2		NIPA1	RBBP4
ISM1		PCDH10	ZC3H12C
SYT10		STYX	SEMA3D
PAN2		MLEC	FAM122A
ARL4D		NEUROD6	CHIC1
SPATA13		SLC30A8	ABHD10
TAOK1		FRMD3	KLHL42
COX15		GABRA1	RBAK
HNRNPA0		MYBL1	FGF2
PPP2R5E		RUFY2	WDR33
KCNA1		PRSS12	KIAA1468
ARHGEF7		XPOT	ADAMTS5
ENTPD7		ZNF507	BTG3
GLCE		RUNDC3B	EIF5A2
PFN2		IDS	C3orf52
RHOB		GPCPD1	CREBRF
FAM8A1		APPBP2	SLC1A3
RBBP7		NUP153	RANBP9
KCNA4		HAUS3	PPL
ABHD5		NT5DC1	GPBP1
KIAA0907		C5orf51	SMIM14
LOXL4		WWC1	TMOD2
PLXNA2		INTS2	RFESD
CCNYL1		CLDN12	ENPEP
SPOPL		MDGA2	PPIP5K2
C11orf30		TMEM33	KIAA1244
RABGAP1		ZNF23	SMCHD1
NOV		SHC1	ZHX3
TIPARP		TP53INP1	PDIK1L
RAD18		TOP2B	SPRED1
CCSAP		CPSF6	C4orf46
TXNIP		RAD23B	FEM1C
DUSP2		CHD7	ANGEL2
ATAD2		SYT4	LIN54
MED12L		EFCAB14	RICTOR
RGL1		CDK17	NRARP
HIP1		SPIN3	MAP4
YPEL2		SGMS1	ACAP2
IRF1		COL4A4	KIAA0408
ZNF25		MYCN	COPS2
PIK3CA		N4BP2	CREBZF
SYTL4		ZNF335	GLCCI1
DPYSL5		DGKE	SFTA3
DIP2B		MTF2	FKBP5
ECT2		PDK4	BTG1
WDR37		FAM175B	FAM98A
PKD2		DEK	LUC7L2
FRMD4A		TMEM65	EPB41L5
SASH1		MPPED2	KRR1
RGS9BP		RYBP	TCEB1
LAMP5		SEC61A1	MDFIC
UBASH3B		SOAT1	CDK19
PIP4K2A		ASPN	ZBTB14
RSF1		NR2C1	SUV39H2
EDNRB		NEBL	C9orf41
CYB5R4		ZBTB33	HMGB1
REEP3		CDC73	AFF4
FGD5		ZNF594	SLK
SLC40A1		FKBP1A	TMEM135
AGPS		SLC6A15	AGFG1
C7orf43		XPO5	DLD
RGMA		BAG4	EPAS1
SHC4		MTDH	PPIC
SYDE1		XIAP	HOOK1
OXR1		RAB3GAP2	PARPBP
KIAA1522		KCTD3	TRIP12
PLAG1		JHDM1D	FAM188A
RGMB		FAM199X	BTF3L4
TBC1D20		GRK5	RWDD4
ITPRIPL2		ZBTB39	CLCN3
TNFAIP1		ITCH	CCDC68
ZBTB9		MYO6	NXPE3
VPS35		SEC22A	C4orf32
CUX2		DENR	FAM76B
KMT2A		SYT14	FAM73A
UBE2B		MICU3	SMIM15
VSX1		POGZ	GAS1
ZNFX1		PGR	PDP2
IRF9		TANC1	BRWD3
JAK1		ZNF367	MGAT2
ZNF512B		ZBTB8A	OTUD6B
ASF1A		LRRC8B	LRRC4C
UNK		SOX1	CUL3
PRRG1		ZCCHC2	RCAN3
LARP1B		PTGDR	RNF111
MYT1L		WHAMM	TM9SF3
PARP8		CEP85L	SKAP2
MSL1		FOXF1	SLC12A2
PRICKLE2		TRIM2	TRAPPC10
NR2C2		CTDSPL2	PPP3CB
AHR		CCNE2	SOWAHC
AREL1		DIAPH2	HSPA5
EPS8		SLC39A6	EPHA3
USP24		UBA6	KLHL18
ARHGEF3		ZNF148	CDC40
RAB11A		SOS2	STRIP2
ANKRD50		SLC2A13	SNAP29
LRP2		ASB7	PUM2
CROT		ARL6IP6	FAM179B
SHROOM1		FBXL3	PITPNB
RRAGD		RCN1	PLSCR4
ZC3H11A		RBM22	RYR2
ERBB3		FAM20B	FST
PRR11		PEX13	TNKS2
ZFPM2		NPEPPS	TLL1
ZNF236		NUCKS1	FERMT2
DERL2		NUS1	TBC1D15
TOX		POC1B	FBXO30
FAM219B		GFPT1	GCLC
[truncated: 2,403 more rows]
