# Supplementary material for: In silico analysis suggests the RNAi-enhancing antibiotic enoxacin as a potential inhibitor of SARS-CoV-2 infection
Source: Sci Rep. 2021 May 13;11:10271. doi: 10.1038/s41598-021-89605-6 (PMC8119475; doi:10.1038/s41598-021-89605-6)
Supplement: Supplementary file 7 — Supplementary Table S6. [file 41598_2021_89605_MOESM7_ESM.xlsx]

## Sheet: Interacting proteins
		Supplementary Table 6. Human proteins that interact with SARS-CoV-2 proteins (obtained from BioGRID database).
Nucleocapsid	Envelope small membrane protein	Membrane Glycoprotein	ORF3A	ORF3b	ORF7a	ORF8	ORF9b	ORF9c	ORF10	S	NSP1	NSP2	NSP4	NSP5	NSP6	NSP7	NSP8	NSP9	NSP10	NSP11	NSP12	NSP13	NSP14	NSP15
RRP9	AP3B1	PMPCB	HMOX1	STOML2	HEATR3	PLOD2	SLC9A3R1	UBXN8	PPT1	GOLGA7	POLA1	SLC27A2	IDE	HDAC2	ATP5L	AGPS	MPHOSPH10	GTF2F2	AP2A2	TBCA	SBNO1	TBKBP1	GLA	NUTF2
PABPC1	BRD4	TUBGCP3	TRIM59		MDN1	SIL1	CHMP2A	FAR2	CUL2	ZDHHC5	PRIM1	EIF4E2	TIMM10	GPX1	ATP6AP1	MOGS	NOL10	FBN1	GFER		ZNF318	JAKMIP1	IMPDH2	ARF6
CSNK2A2	BRD2	AAR2	ARL6IP6			IL17RA	CSDE1	NDUFB9	MAP7D1		PRIM2	POR	ALG11	TRMT1	SIGMAR1	PTGES2	EXOSC2	FBN2	ERGIC1		PPIL3	GCC2	SIRT5	RNF41
CSNK2B	CWC27	AKAP8L	VPS39			NGLY1	TOMM70A	TMED5	THTPA		POLA2	RAP1GDS1	NUP210		ATP13A3	VIMP	MRPS5	NUP214	AP2M1		TCF12	CLIP4
G3BP1	ZC3H18	AASS	CLCC1			HS6ST2	MARK3	NDUFAF1	ZYG11B		COLGALT1	KIAA1033	C19ORF52			DNAJC19	MRPS2	NUP6A	GRPEL1		RBM41	NIN
PABPC4	SLC44A2	FAM8A1	VPS11			SDF2	MARK2	BCS1L	TIMM8B		PKP2	FKBP15	DNAJC11			FAM162A	HECTD1	DCAF7			LARP4B	CEP112
LARP1		RTN4	SUN2			NEU1	DPH5	NDFIP2	RBX1			GIGYF2	TIMM10B			DCAKD	AATF	EIF4H			ZC3H7A	MIPOL1
FAM98A		TARS2	ALG5			GDF15	DCTPP1	ACAD9	TCEB1				TIMM9			NAT14	EXOSC3	NUP54			USP54	USP13
SNIP1		TUBGCP2				TM2D3	MARK1	GHITM	TCEB2							SCARB1	EXOSC5	MIB1			UBAP2	GCC1
UPF1		SLC25A21				ERP44	PTBP2	TMEM39B								SCCPDH	SEPSECS	SPG20			BCKDK	CDK5RAP2
MOV10		INTS4				EDEM3	BAG5	ALG8								NDUFAF2	CCDC86	NEK9			PRRC2B	CNTRL
G3BP2		REEP6				POFUT1		ECSIT								HS2ST1	NARS2	ZNF503			PDZD11	AKAP9
DDX21		SAAL1				GGH		PIFO								QSOX2	SRP72	NUP88			TYSND1	GORASP1
RBM28RPL36		ADCK4				SMOC1		GPAA1								MARC1-	EXOSC8	NUPL1			UBAP2L	FYCO1
		SLC30A7				PLEKHF2		FAM134C								TOR1AIP1	NGDN	MAT2B			RIPK1	C1ORF50
		YIF1A				FBXL12		NLRX1								LMAN2	MEPCE	FBLN5			SLU7	TBK1
		FASTKD5				UGGT2		ERMP1								CYB5B	DDX10				MYCBP2	HOOK1
		SLC30A9				CHPF2		TAPT1								GNG5	MRPS25				AKAP8	ERC1
		PITRM1				ADAMTS1		SLC30A6								GNB1	SRP54				PLEKHA5	CEP68
		ANO6				HYOU1		TMEM97								RAB1A	SRP19					CIT
		PMPCA				FKBP7		DPY19L1								RHOA	WHSC1					CENPF
		REEP5				ADAM9		SCAP								RAB14	ATE1					PCNT
		PSMD8				ERLEC1		F2RL1								RAB10	MRPS27					FGFR10P
		ATP6V1A				EMC1		ABCC1								RAB2A						PRKAR2A
		GGCX				TOR1A		WFS1								RAB8A						PRKACA
		STOM				INHBE		PIGS								RAB7A						PRKAR2B
		ETFA				STC2										COMT						RDX
		ACADM				PLAT										RALA						TLE1
		ARP1B1				ITGB1										CYB5R3						CEP135
						CISD3										ACSL3						TLE3
						COL6A1										RAB18						AES
						PVR																GOLGA3
						DNMT1																GOLGA2
						LOX																GOLGB1
						PCSK6																GRIPAP1
						NPC2																CEP350
						PUSL1																PDE4DIP
						MFEG3																NINL
						OS9
						NPTX1
						KDELC1
						KDELC2
						ERO1LB
						PLD3
						FOXRED2
						CHPF2
						FKBP10
