# Supplementary material for: In silico analysis suggests the RNAi-enhancing antibiotic enoxacin as a potential inhibitor of SARS-CoV-2 infection
Source: Sci Rep. 2021 May 13;11:10271. doi: 10.1038/s41598-021-89605-6 (PMC8119475; doi:10.1038/s41598-021-89605-6)
Supplement: Supplementary file 8 — Supplementary Table S7. [file 41598_2021_89605_MOESM8_ESM.xlsx]

## Sheet: Sheet1
Supplementary Table 7. 103 host proteins interacting with viral proteins could be targeted by enoxacin-induced miRNAs.
Protein names
PABPC1
FAM98A
SNIP1
UPF1
BRD4
ZC3H18
FAM8A1
SLC30A7
SLC30A9
ANO6
ATP6V1A
GGCX
ETFA
TRIM59
ARL6IP6
VPS39
SUN2
ERP44
EDEM3
POFUT1
PLEKHF2
ADAMTS1
HYOU1
ITGB1
DNMT1
LOX
KDELC2
ERO1LB
TOMM70A
MARK3
MARK1
PTBP2
TMED5
NDFIP2
GHITM
ALG8
FAM134C
ERMP1
TAPT1
SLC30A6
DPY19L1
ABCC1
WFS1
CUL2
MAP7D1
TIMM8B
RBX1
TCEB1
ZDHHC5
POLA1
PRIM2
PKP2
EIF4E2
POR
KIAA1033
FKBP15
IDE
NUP210
TIMM9
HDAC2
ATP13A3
AGPS
SCARB1
HS2ST1
TOR1AIP1
CYB5B
RAB1A
RAB14
RAB10
RAB2A
EXOSC2
HECTD1
MEPCE
DDX10
MRPS25
SRP19
WHSC1
FBN1
DCAF7
MIB1
SPG20
NEK9
ERGIC1
LARP4B
PRRC2B
MYCBP2
PLEKHA5
TBKBP1
CLIP4
MIPOL1
GCC1
AKAP9
FYCO1
HOOK1
CIT
PRKAR2A
RDX
CEP135
GOLGA3
GOLGB1
CEP350
IMPDH2
ARF6
