# Supplementary material for: In silico analysis suggests the RNAi-enhancing antibiotic enoxacin as a potential inhibitor of SARS-CoV-2 infection
Source: Sci Rep. 2021 May 13;11:10271. doi: 10.1038/s41598-021-89605-6 (PMC8119475; doi:10.1038/s41598-021-89605-6)
Supplement: Supplementary file 9 — Supplementary Table S8. [file 41598_2021_89605_MOESM9_ESM.xlsx]

## Sheet: Sheet1
Supplementary Table 8. miRNAs target SARS-CoV-2 genome extracted by miRDB custom search tool
miRNAs name	Target Rank	Target Score
hsa-miR-4288	1	99
hsa-miR-195-5p	2	99
hsa-miR-16-5p	3	99
hsa-miR-15b-5p	4	99
hsa-miR-15a-5p	5	99
hsa-miR-6838-5p	6	99
hsa-miR-497-5p	7	98
hsa-miR-424-5p	8	98
hsa-miR-3133	9	98
hsa-miR-21-3p	10	98
hsa-miR-122b-3p	11	97
hsa-miR-559	12	97
hsa-miR-196a-1-3p	13	97
hsa-miR-548y	14	97
hsa-miR-548w	15	97
hsa-miR-548o-5p	16	97
hsa-miR-548h-5p	17	97
hsa-miR-548d-5p	18	97
hsa-miR-548c-5p	19	97
hsa-miR-548bb-5p	20	97
hsa-miR-548b-5p	21	97
hsa-miR-548ay-5p	22	97
hsa-miR-548au-5p	23	97
hsa-miR-548ar-5p	24	97
hsa-miR-548am-5p	25	97
hsa-miR-548ak	26	97
hsa-miR-548ae-5p	27	97
hsa-miR-548ad-5p	28	97
hsa-miR-548aq-5p	29	97
hsa-miR-302c-5p	30	97
hsa-miR-548a-5p	31	96
hsa-miR-548as-5p	32	96
hsa-miR-548ab	33	96
hsa-miR-4684-3p	34	96
hsa-miR-409-3p	35	96
hsa-miR-548j-5p	36	96
hsa-miR-548i	37	96
hsa-miR-548ap-5p	38	96
hsa-miR-186-5p	39	95
hsa-miR-545-3p	40	95
hsa-miR-6835-3p	41	95
hsa-miR-30c-5p	42	95
hsa-miR-30b-5p	43	95
hsa-miR-6830-3p	44	95
hsa-miR-30e-5p	45	95
hsa-miR-30d-5p	46	95
hsa-miR-30a-5p	47	95
hsa-miR-3686	48	95
hsa-miR-505-3p	49	95
hsa-miR-632	50	94
hsa-miR-548z	51	94
hsa-miR-548h-3p	52	94
hsa-miR-548d-3p	53	94
hsa-miR-548bb-3p	54	94
hsa-miR-548ac	55	94
hsa-miR-548m	56	93
hsa-miR-374a-5p	57	93
hsa-miR-4778-3p	58	93
hsa-miR-4422	59	93
hsa-miR-4490	60	93
hsa-miR-527	61	93
hsa-miR-518a-5p	62	93
hsa-miR-5688	63	93
hsa-miR-548as-3p	64	93
hsa-miR-7159-5p	65	92
hsa-miR-6512-5p	66	92
hsa-miR-29c-3p	67	92
hsa-miR-29b-3p	68	92
hsa-miR-633	69	92
hsa-miR-1226-3p	70	92
hsa-miR-4310	71	92
hsa-miR-495-3p	72	92
hsa-miR-374b-5p	73	91
hsa-miR-4775	74	91
hsa-miR-1283	75	91
hsa-miR-628-3p	76	91
hsa-miR-141-3p	77	91
hsa-miR-1305	78	91
hsa-miR-29a-3p	79	91
hsa-miR-653-5p	80	90
hsa-miR-4760-3p	81	90
hsa-miR-513b-3p	82	90
hsa-miR-4524b-5p	83	90
hsa-miR-4524a-5p	84	90
hsa-miR-758-5p	85	90
hsa-miR-302e	86	90
hsa-miR-219a-1-3p	87	90
hsa-miR-6869-5p	88	90
hsa-miR-200a-3p	89	90
hsa-miR-3065-3p	90	90
hsa-miR-194-5p	91	90
hsa-miR-1279	92	89
hsa-miR-4642	93	89
hsa-miR-3182	94	89
hsa-miR-3065-5p	95	89
hsa-miR-152-3p	96	89
hsa-miR-148b-3p	97	89
hsa-miR-148a-3p	98	89
hsa-miR-451b	99	89
hsa-miR-3120-3p	100	89
hsa-miR-510-3p	101	89
hsa-miR-548p	102	89
hsa-miR-6509-5p	103	89
hsa-miR-335-3p	104	89
hsa-miR-3613-5p	105	89
hsa-miR-330-3p	106	89
hsa-miR-6515-3p	107	88
hsa-miR-33a-3p	108	88
hsa-miR-3149	109	88
hsa-miR-3671	110	88
hsa-miR-298	111	88
hsa-miR-125b-2-3p	112	88
hsa-miR-216b-3p	113	88
hsa-miR-3185	114	88
hsa-miR-6844	115	88
hsa-miR-3912-5p	116	88
hsa-miR-411-5p	117	88
hsa-miR-374a-3p	118	88
hsa-miR-8075	119	87
hsa-miR-4282	120	87
hsa-miR-4659b-3p	121	87
hsa-miR-4659a-3p	122	87
hsa-miR-4724-3p	123	87
hsa-miR-624-5p	124	87
hsa-miR-548aw	125	87
hsa-miR-497-3p	126	87
hsa-miR-375-3p	127	87
hsa-miR-3123	128	87
hsa-miR-548l	129	87
hsa-miR-4742-3p	130	86
hsa-miR-4262	131	86
hsa-miR-2052	132	86
hsa-miR-4504	133	86
hsa-miR-603	134	86
hsa-miR-493-5p	135	86
hsa-miR-222-5p	136	86
hsa-miR-802	137	86
hsa-miR-582-3p	138	86
hsa-miR-6124	139	86
hsa-miR-412-3p	140	86
hsa-miR-8054	141	86
hsa-miR-548k	142	86
hsa-miR-548av-5p	143	86
hsa-miR-548j-3p	144	86
hsa-miR-5003-5p	145	86
hsa-miR-676-5p	146	85
hsa-miR-570-5p	147	85
hsa-miR-548ba	148	85
hsa-miR-548ai	149	85
hsa-miR-548ag	150	85
hsa-miR-4527	151	85
hsa-miR-675-3p	152	85
hsa-miR-5684	153	85
hsa-miR-548t-3p	154	85
hsa-miR-548ap-3p	155	85
hsa-miR-548aa	156	85
hsa-miR-3692-3p	157	85
hsa-miR-4753-3p	158	85
hsa-miR-585-5p	159	85
hsa-miR-107	160	85
hsa-miR-103a-3p	161	85
hsa-miR-4766-3p	162	84
hsa-miR-6754-3p	163	84
hsa-miR-664b-3p	164	84
hsa-miR-579-3p	165	84
hsa-miR-548t-5p	166	84
hsa-miR-548az-5p	167	84
hsa-miR-3159	168	84
hsa-miR-4778-5p	169	84
hsa-miR-449b-3p	170	84
hsa-miR-4501	171	84
hsa-miR-7978	172	84
hsa-miR-548n	173	84
hsa-miR-548aq-3p	174	84
hsa-miR-548am-3p	175	84
hsa-miR-548ah-3p	176	84
hsa-miR-548ae-3p	177	84
hsa-miR-548g-3p	178	84
hsa-miR-6503-5p	179	83
hsa-miR-5682	180	83
hsa-miR-548x-5p	181	83
hsa-miR-548g-5p	182	83
hsa-miR-548aj-5p	183	83
hsa-miR-101-3p	184	83
hsa-miR-7157-5p	185	83
hsa-miR-4452	186	83
hsa-miR-139-5p	187	83
hsa-miR-4744	188	83
hsa-miR-2054	189	83
hsa-miR-4703-5p	190	83
hsa-miR-3925-5p	191	83
hsa-miR-513c-3p	192	83
hsa-miR-513a-3p	193	83
hsa-miR-4717-3p	194	83
hsa-miR-4735-5p	195	83
hsa-miR-3674	196	82
hsa-miR-1256	197	82
hsa-miR-142-5p	198	82
hsa-miR-6800-5p	199	82
hsa-miR-577	200	82
hsa-miR-548x-3p	201	82
hsa-miR-548aj-3p	202	82
hsa-miR-605-5p	203	82
hsa-miR-503-5p	204	82
hsa-miR-936	205	82
hsa-miR-5590-3p	206	82
hsa-miR-153-3p	207	82
hsa-miR-5696	208	82
hsa-miR-552-5p	209	82
hsa-miR-197-3p	210	82
hsa-miR-6805-3p	211	82
hsa-miR-5691	212	82
hsa-miR-548e-5p	213	81
hsa-miR-548f-5p	214	81
hsa-miR-6875-3p	215	81
hsa-miR-584-3p	216	81
hsa-miR-485-3p	217	81
hsa-miR-103b	218	81
hsa-miR-6866-5p	219	81
hsa-miR-7851-3p	220	81
hsa-miR-4528	221	81
hsa-miR-539-3p	222	81
hsa-miR-8063	223	81
hsa-miR-885-5p	224	81
hsa-miR-634	225	81
hsa-miR-4677-3p	226	81
hsa-miR-183-3p	227	81
hsa-miR-5195-3p	228	81
hsa-miR-145-5p	229	81
hsa-miR-624-3p	230	81
hsa-miR-548at-5p	231	81
hsa-miR-302d-3p	232	81
hsa-miR-302c-3p	233	81
hsa-miR-302b-3p	234	81
hsa-miR-302a-3p	235	81
hsa-miR-3529-3p	236	81
hsa-miR-3973	237	81
hsa-miR-7108-5p	238	81
hsa-miR-6728-3p	239	81
hsa-miR-325	240	81
hsa-miR-595	241	80
hsa-miR-561-3p	242	80
hsa-miR-4483	243	80
hsa-miR-3680-3p	244	80
hsa-miR-7-2-3p	245	80
hsa-miR-7-1-3p	246	80
hsa-miR-28-3p	247	80
hsa-miR-6507-3p	248	80
hsa-miR-20a-3p	249	80
hsa-miR-3942-5p	250	80
hsa-miR-421	251	80
hsa-miR-647	252	80
hsa-miR-627-5p	253	80
hsa-miR-8068	254	80
hsa-let-7c-3p	255	80
hsa-miR-641	256	80
hsa-miR-3617-5p	257	80
hsa-miR-346	258	80
hsa-miR-5087	259	80
hsa-miR-519c-3p	260	80
hsa-miR-519b-3p	261	80
hsa-miR-519a-3p	262	80
hsa-miR-3606-3p	263	80
hsa-miR-4531	264	79
hsa-miR-100-3p	265	79
hsa-miR-6863	266	79
hsa-miR-3941	267	79
hsa-miR-23c	268	79
hsa-miR-23b-3p	269	79
hsa-miR-23a-3p	270	79
hsa-miR-30e-3p	271	79
hsa-miR-30d-3p	272	79
hsa-miR-30a-3p	273	79
hsa-miR-29b-1-5p	274	79
hsa-miR-380-3p	275	79
hsa-miR-122b-5p	276	79
hsa-miR-571	277	79
hsa-miR-6776-3p	278	78
hsa-miR-6719-3p	279	78
hsa-miR-3910	280	78
hsa-miR-6790-5p	281	78
hsa-miR-4658	282	78
hsa-miR-1303	283	78
hsa-miR-1468-3p	284	78
hsa-miR-1297	285	78
hsa-miR-4733-3p	286	78
hsa-miR-646	287	78
hsa-miR-1184	288	78
hsa-miR-4714-5p	289	78
hsa-miR-145-3p	290	78
hsa-miR-6875-5p	291	78
hsa-miR-5047	292	78
hsa-miR-580-3p	293	78
hsa-miR-4801	294	78
hsa-miR-297	295	77
hsa-miR-514b-3p	296	77
hsa-miR-514a-3p	297	77
hsa-miR-3658	298	77
hsa-miR-499b-3p	299	77
hsa-miR-499a-3p	300	77
hsa-miR-8081	301	77
hsa-miR-4694-5p	302	77
hsa-miR-4709-5p	303	77
hsa-miR-7112-3p	304	77
hsa-miR-4786-3p	305	77
hsa-miR-520d-3p	306	77
hsa-miR-520a-3p	307	77
hsa-miR-8485	308	77
hsa-miR-1293	309	77
hsa-miR-3143	310	77
hsa-miR-1250-3p	311	77
hsa-miR-1231	312	77
hsa-miR-4731-3p	313	77
hsa-miR-651-5p	314	77
hsa-miR-4719	315	76
hsa-miR-411-3p	316	76
hsa-miR-379-3p	317	76
hsa-miR-4659b-5p	318	76
hsa-miR-521	319	76
hsa-miR-4799-5p	320	76
hsa-miR-494-3p	321	76
hsa-miR-4774-5p	322	76
hsa-miR-219a-2-3p	323	76
hsa-miR-3650	324	76
hsa-miR-376b-3p	325	76
hsa-miR-376a-3p	326	76
hsa-miR-144-3p	327	76
hsa-miR-302d-5p	328	76
hsa-miR-302b-5p	329	76
hsa-miR-508-3p	330	76
hsa-miR-5582-3p	331	76
hsa-miR-3614-3p	332	75
hsa-miR-34c-3p	333	75
hsa-miR-6820-3p	334	75
hsa-miR-3164	335	75
hsa-miR-3688-5p	336	75
hsa-miR-130a-5p	337	75
hsa-miR-95-5p	338	75
hsa-miR-644a	339	75
hsa-miR-6828-5p	340	75
hsa-miR-6507-5p	341	75
hsa-miR-520e-3p	342	74
hsa-miR-520c-3p	343	74
hsa-miR-520b-3p	344	74
hsa-miR-373-3p	345	74
hsa-miR-372-3p	346	74
hsa-miR-4708-5p	347	74
hsa-miR-3606-5p	348	74
hsa-miR-892c-3p	349	74
hsa-miR-4676-3p	350	74
hsa-miR-452-5p	351	74
hsa-miR-4635	352	74
hsa-miR-4711-5p	353	74
hsa-miR-4659a-5p	354	74
hsa-miR-219b-3p	355	74
hsa-miR-8055	356	74
hsa-miR-891a-3p	357	74
hsa-miR-1236-3p	358	74
hsa-miR-361-5p	359	74
hsa-miR-6818-5p	360	74
hsa-miR-147a	361	74
hsa-miR-3920	362	74
hsa-miR-1301-3p	363	73
hsa-miR-4429	364	73
hsa-miR-320d	365	73
hsa-miR-320c	366	73
hsa-miR-320b	367	73
hsa-miR-320a-3p	368	73
hsa-miR-4772-3p	369	73
hsa-miR-4762-5p	370	73
hsa-miR-4325	371	73
hsa-miR-374b-3p	372	73
hsa-miR-4758-5p	373	73
hsa-miR-3191-5p	374	73
hsa-miR-3177-5p	375	73
hsa-miR-382-5p	376	73
hsa-miR-4679	377	73
hsa-miR-522-3p	378	73
hsa-miR-224-3p	379	73
hsa-miR-3190-3p	380	73
hsa-miR-4795-3p	381	73
hsa-miR-6732-3p	382	73
hsa-miR-299-5p	383	73
hsa-miR-12131	384	73
hsa-miR-3121-5p	385	73
hsa-miR-5700	386	73
hsa-miR-340-5p	387	73
hsa-miR-4460	388	73
hsa-miR-576-5p	389	72
hsa-miR-4789-5p	390	72
hsa-miR-6809-3p	391	72
hsa-miR-218-5p	392	72
hsa-miR-32-3p	393	72
hsa-miR-514a-5p	394	72
hsa-miR-3935	395	72
hsa-miR-466	396	72
hsa-miR-181d-5p	397	72
hsa-miR-6755-3p	398	72
hsa-miR-597-3p	399	72
hsa-miR-1257	400	72
hsa-miR-494-5p	401	72
hsa-miR-2053	402	72
hsa-miR-3618	403	72
hsa-miR-181a-2-3p	404	72
hsa-miR-3664-5p	405	72
hsa-miR-3662	406	72
hsa-miR-6165	407	72
hsa-miR-12119	408	72
hsa-miR-4263	409	72
hsa-miR-6502-3p	410	71
hsa-miR-549a-3p	411	71
hsa-miR-432-5p	412	71
hsa-miR-587	413	71
hsa-miR-4652-3p	414	71
hsa-miR-597-5p	415	71
hsa-miR-6766-3p	416	71
hsa-miR-4782-3p	417	71
hsa-miR-219a-5p	418	71
hsa-miR-203a-3p	419	71
hsa-miR-1179	420	71
hsa-miR-1264	421	71
hsa-miR-3934-5p	422	71
hsa-miR-616-3p	423	71
hsa-miR-302a-5p	424	71
hsa-miR-498-3p	425	70
hsa-miR-627-3p	426	70
hsa-miR-511-5p	427	70
hsa-miR-583	428	70
hsa-miR-324-3p	429	70
hsa-miR-181c-5p	430	70
hsa-miR-181b-5p	431	70
hsa-miR-181a-5p	432	70
hsa-miR-20b-3p	433	70
hsa-miR-649	434	70
hsa-miR-3148	435	70
hsa-miR-590-3p	436	70
hsa-miR-10527-5p	437	70
hsa-miR-1238-5p	438	70
hsa-miR-3130-3p	439	70
hsa-miR-410-5p	440	70
hsa-miR-323b-5p	441	70
hsa-miR-6811-3p	442	70
hsa-miR-5571-5p	443	70
hsa-miR-1244	444	70
hsa-miR-4495	445	70
hsa-miR-4660	446	69
hsa-miR-3911	447	69
hsa-miR-520h	448	69
hsa-miR-520g-3p	449	69
hsa-miR-3617-3p	450	69
hsa-miR-8073	451	69
hsa-miR-221-5p	452	69
hsa-miR-195-3p	453	69
hsa-miR-16-2-3p	454	69
hsa-miR-3908	455	69
hsa-miR-4328	456	69
hsa-miR-942-5p	457	69
hsa-miR-4295	458	69
hsa-miR-3666	459	69
hsa-miR-301b-3p	460	69
hsa-miR-301a-3p	461	69
hsa-miR-130b-3p	462	69
hsa-miR-130a-3p	463	69
hsa-miR-4502	464	69
hsa-miR-3129-5p	465	69
hsa-miR-199b-3p	466	69
hsa-miR-199a-3p	467	69
hsa-miR-548an	468	69
hsa-miR-499a-5p	469	69
hsa-miR-7110-3p	470	69
hsa-miR-561-5p	471	68
hsa-miR-4703-3p	472	68
hsa-miR-1178-5p	473	68
hsa-miR-3152-3p	474	68
hsa-miR-1181	475	68
hsa-miR-4803	476	68
hsa-miR-2276-3p	477	68
hsa-miR-3611	478	68
hsa-miR-6817-5p	479	68
hsa-miR-4769-3p	480	68
hsa-miR-198	481	68
hsa-miR-16-1-3p	482	68
hsa-miR-4690-5p	483	68
hsa-miR-643	484	68
hsa-miR-924	485	68
hsa-miR-4255	486	68
hsa-miR-26b-5p	487	68
hsa-miR-26a-5p	488	68
hsa-miR-4469	489	68
hsa-miR-12114	490	68
hsa-miR-4738-3p	491	68
hsa-miR-29b-2-5p	492	68
hsa-miR-2355-3p	493	68
hsa-miR-4698	494	68
hsa-miR-33b-5p	495	68
hsa-miR-33a-5p	496	68
hsa-miR-192-3p	497	68
hsa-miR-767-5p	498	68
hsa-miR-2113	499	67
hsa-miR-498-5p	500	67
hsa-miR-664a-3p	501	67
hsa-miR-4468	502	67
hsa-miR-4743-3p	503	67
hsa-miR-454-3p	504	67
hsa-miR-9985	505	67
hsa-miR-27b-3p	506	67
hsa-miR-27a-3p	507	67
hsa-miR-567	508	67
hsa-miR-6739-3p	509	67
hsa-miR-122-5p	510	67
hsa-miR-7854-3p	511	67
hsa-miR-6797-3p	512	67
hsa-miR-136-5p	513	67
hsa-miR-181c-3p	514	67
hsa-miR-452-3p	515	67
hsa-miR-10395-5p	516	67
hsa-miR-4291	517	67
hsa-miR-6733-3p	518	67
hsa-miR-507	519	67
hsa-miR-4445-5p	520	67
hsa-miR-126-5p	521	66
hsa-miR-4666b	522	66
hsa-miR-552-3p	523	66
hsa-miR-6832-5p	524	66
hsa-miR-203a-5p	525	66
hsa-miR-6792-3p	526	66
hsa-miR-10522-5p	527	66
hsa-miR-6802-5p	528	66
hsa-miR-548b-3p	529	66
hsa-miR-5585-3p	530	66
hsa-miR-4691-5p	531	66
hsa-miR-4729	532	66
hsa-miR-4465	533	66
hsa-miR-548ar-3p	534	66
hsa-miR-573	535	66
hsa-miR-338-3p	536	66
hsa-miR-208a-5p	537	66
hsa-miR-4264	538	66
hsa-miR-1277-5p	539	66
hsa-miR-6837-3p	540	66
hsa-miR-5197-3p	541	66
hsa-miR-208b-5p	542	65
hsa-miR-511-3p	543	65
hsa-miR-103a-1-5p	544	65
hsa-miR-7161-5p	545	65
hsa-miR-500a-5p	546	65
hsa-miR-142-3p	547	65
hsa-miR-548az-3p	548	65
hsa-miR-4682	549	65
hsa-miR-6529-5p	550	65
hsa-miR-1227-3p	551	65
hsa-miR-103a-2-5p	552	65
hsa-miR-6510-5p	553	65
hsa-miR-5010-3p	554	65
hsa-miR-4536-5p	555	65
hsa-miR-4506	556	65
hsa-miR-557	557	65
hsa-miR-1322	558	65
hsa-miR-216a-3p	559	65
hsa-miR-128-3p	560	65
hsa-miR-362-3p	561	65
hsa-miR-6806-5p	562	65
hsa-miR-4727-3p	563	65
hsa-miR-542-3p	564	65
hsa-miR-5692c	565	65
hsa-miR-5692b	566	65
hsa-miR-944	567	65
hsa-miR-6796-3p	568	65
hsa-miR-218-2-3p	569	65
hsa-miR-513b-5p	570	65
hsa-miR-3189-3p	571	65
hsa-miR-5680	572	65
hsa-miR-551b-5p	573	64
hsa-miR-7856-5p	574	64
hsa-miR-574-5p	575	64
hsa-miR-6833-5p	576	64
hsa-miR-3977	577	64
hsa-miR-519d-5p	578	64
hsa-miR-589-5p	579	64
hsa-miR-367-5p	580	64
hsa-miR-4999-3p	581	64
hsa-miR-6761-5p	582	64
hsa-miR-618	583	64
hsa-miR-12117	584	64
hsa-miR-4756-3p	585	64
hsa-miR-4797-3p	586	64
hsa-miR-3126-5p	587	63
hsa-miR-524-5p	588	63
hsa-miR-520d-5p	589	63
hsa-miR-4275	590	63
hsa-miR-4677-5p	591	63
hsa-miR-584-5p	592	63
hsa-miR-548f-3p	593	63
hsa-miR-548e-3p	594	63
hsa-miR-548bc	595	63
hsa-miR-383-3p	596	63
hsa-miR-506-3p	597	63
hsa-miR-124-3p	598	63
hsa-miR-548a-3p	599	63
hsa-miR-6716-5p	600	63
hsa-miR-323a-3p	601	63
hsa-miR-323a-5p	602	63
hsa-miR-7844-5p	603	63
hsa-miR-7702	604	62
hsa-miR-6513-3p	605	62
hsa-miR-4711-3p	606	62
hsa-miR-19b-2-5p	607	62
hsa-miR-19b-1-5p	608	62
hsa-miR-19a-5p	609	62
hsa-miR-5192	610	62
hsa-miR-4260	611	62
hsa-miR-578	612	62
hsa-miR-3622b-3p	613	62
hsa-miR-3622a-3p	614	62
hsa-miR-4307	615	62
hsa-miR-380-5p	616	62
hsa-miR-520a-5p	617	62
hsa-miR-1324	618	62
hsa-miR-548ay-3p	619	62
hsa-miR-548at-3p	620	62
hsa-miR-655-5p	621	62
hsa-miR-3620-3p	622	62
hsa-miR-5580-3p	623	61
hsa-miR-4742-5p	624	61
hsa-miR-543	625	61
hsa-miR-548u	626	61
hsa-miR-31-5p	627	61
hsa-let-7g-3p	628	61
hsa-let-7a-2-3p	629	61
hsa-miR-5196-5p	630	61
hsa-miR-4747-5p	631	61
hsa-miR-3616-5p	632	61
hsa-miR-532-5p	633	61
hsa-miR-15b-3p	634	61
hsa-miR-1265	635	61
hsa-miR-6826-5p	636	61
hsa-miR-4312	637	61
hsa-miR-3134	638	61
hsa-miR-642b-3p	639	61
hsa-miR-642a-3p	640	61
hsa-miR-148a-5p	641	61
hsa-miR-3928-3p	642	61
hsa-miR-4716-5p	643	61
hsa-miR-4748	644	61
hsa-miR-4509	645	61
hsa-miR-544a	646	61
hsa-miR-4289	647	61
hsa-miR-218-1-3p	648	60
hsa-miR-581	649	60
hsa-miR-5690	650	60
hsa-miR-3163	651	60
hsa-miR-4668-3p	652	60
hsa-miR-5702	653	60
hsa-miR-548v	654	60
hsa-miR-4464	655	60
hsa-miR-495-5p	656	60
hsa-miR-6771-3p	657	60
hsa-miR-153-5p	658	60
hsa-miR-29a-5p	659	60
hsa-miR-376c-3p	660	60
hsa-miR-876-3p	661	60
hsa-miR-4793-5p	662	60
hsa-miR-6782-3p	663	60
hsa-miR-519e-5p	664	60
hsa-miR-515-5p	665	60
hsa-miR-1197	666	60
hsa-miR-10b-3p	667	60
hsa-miR-4670-3p	668	60
hsa-miR-555	669	60
hsa-miR-3137	670	60
hsa-miR-3619-5p	671	60
hsa-miR-3161	672	60
hsa-miR-5011-3p	673	59
hsa-miR-607	674	59
hsa-miR-450b-5p	675	59
hsa-miR-12120	676	59
hsa-miR-6892-5p	677	59
hsa-miR-4267	678	59
hsa-miR-4303	679	59
hsa-miR-329-3p	680	59
hsa-miR-2681-5p	681	59
hsa-miR-6884-3p	682	59
hsa-miR-6847-3p	683	59
hsa-miR-138-5p	684	59
hsa-miR-4633-5p	685	59
hsa-miR-140-3p	686	59
hsa-miR-541-5p	687	59
hsa-miR-212-3p	688	59
hsa-miR-132-3p	689	59
hsa-miR-4793-3p	690	59
hsa-miR-592	691	59
hsa-miR-6076	692	59
hsa-miR-659-3p	693	59
hsa-miR-6801-5p	694	59
hsa-miR-10393-3p	695	59
hsa-miR-4280	696	59
hsa-miR-92a-1-5p	697	58
hsa-miR-770-5p	698	58
hsa-miR-4712-5p	699	58
hsa-miR-4694-3p	700	58
hsa-miR-138-2-3p	701	58
hsa-miR-1-5p	702	58
hsa-miR-3681-3p	703	58
hsa-miR-934	704	58
hsa-miR-3180-5p	705	58
hsa-miR-3121-3p	706	58
hsa-miR-922	707	58
hsa-miR-4305	708	58
hsa-miR-520f-5p	709	58
hsa-miR-3646	710	58
hsa-miR-937-5p	711	58
hsa-miR-4426	712	58
hsa-miR-4766-5p	713	58
hsa-miR-668-3p	714	58
hsa-miR-6755-5p	715	58
hsa-miR-563	716	58
hsa-miR-3923	717	58
hsa-miR-656-5p	718	58
hsa-miR-369-3p	719	58
hsa-miR-329-5p	720	58
hsa-miR-9-3p	721	57
hsa-miR-4680-3p	722	57
hsa-miR-562	723	57
hsa-miR-6134	724	57
hsa-miR-3972	725	57
hsa-miR-518c-5p	726	57
hsa-miR-1202	727	57
hsa-miR-1911-3p	728	57
hsa-miR-4650-3p	729	57
hsa-miR-5693	730	57
hsa-miR-7109-3p	731	57
hsa-miR-891b	732	57
hsa-miR-4697-3p	733	57
hsa-miR-4463	734	57
hsa-miR-4456	735	57
hsa-miR-1252-3p	736	57
hsa-miR-4789-3p	737	57
hsa-miR-217-3p	738	57
hsa-miR-3976	739	57
hsa-miR-3978	740	57
hsa-miR-4661-5p	741	57
hsa-miR-338-5p	742	57
hsa-miR-125a-3p	743	57
hsa-miR-525-5p	744	57
hsa-miR-4662a-3p	745	56
hsa-miR-4638-3p	746	56
hsa-miR-3918	747	56
hsa-miR-31-3p	748	56
hsa-miR-4705	749	56
hsa-miR-3659	750	56
hsa-miR-154-3p	751	56
hsa-miR-12135	752	56
hsa-miR-7153-3p	753	56
hsa-miR-4432	754	56
hsa-miR-3064-3p	755	56
hsa-miR-548ax	756	56
hsa-miR-548ao-5p	757	56
hsa-miR-4712-3p	758	56
hsa-miR-214-3p	759	56
hsa-miR-4699-3p	760	56
hsa-miR-570-3p	761	56
hsa-miR-3675-3p	762	55
hsa-miR-422a	763	55
hsa-miR-378i	764	55
hsa-miR-378h	765	55
hsa-miR-378f	766	55
hsa-miR-378e	767	55
hsa-miR-378d	768	55
hsa-miR-378c	769	55
hsa-miR-378b	770	55
hsa-miR-378a-3p	771	55
hsa-miR-4673	772	55
hsa-miR-214-5p	773	55
hsa-miR-4678	774	55
hsa-miR-4760-5p	775	55
hsa-miR-520e-5p	776	55
hsa-miR-6877-3p	777	55
hsa-miR-6516-5p	778	55
hsa-miR-140-5p	779	55
hsa-miR-26a-2-3p	780	55
hsa-miR-26a-1-3p	781	55
hsa-miR-5003-3p	782	55
hsa-miR-4727-5p	783	55
hsa-miR-582-5p	784	55
hsa-miR-6740-3p	785	55
hsa-miR-190a-3p	786	55
hsa-miR-1269b	787	55
hsa-miR-1269a	788	55
hsa-miR-6079	789	54
hsa-miR-12129	790	54
hsa-miR-151a-3p	791	54
hsa-miR-5697	792	54
hsa-miR-1276	793	54
hsa-miR-4691-3p	794	54
hsa-miR-3184-3p	795	54
hsa-miR-761	796	54
hsa-miR-5695	797	54
hsa-miR-9851-3p	798	54
hsa-miR-4503	799	54
hsa-miR-3688-3p	800	54
hsa-miR-6841-5p	801	54
hsa-miR-4496	802	54
hsa-miR-7156-3p	803	54
hsa-miR-5002-5p	804	54
hsa-miR-206	805	54
hsa-miR-1-3p	806	54
hsa-miR-6792-5p	807	54
hsa-miR-6750-3p	808	54
hsa-miR-15a-3p	809	54
hsa-miR-4776-3p	810	54
hsa-miR-6514-3p	811	54
hsa-miR-1915-5p	812	54
hsa-miR-8062	813	54
hsa-miR-3919	814	54
hsa-miR-4645-5p	815	54
hsa-miR-4272	816	54
hsa-miR-5683	817	54
hsa-miR-6819-3p	818	54
hsa-miR-6505-3p	819	54
hsa-miR-4511	820	54
hsa-miR-6849-3p	821	53
hsa-miR-3609	822	53
hsa-miR-219b-5p	823	53
hsa-miR-5572	824	53
hsa-miR-616-5p	825	53
hsa-miR-373-5p	826	53
hsa-miR-371b-5p	827	53
hsa-miR-376a-2-5p	828	53
hsa-miR-12127	829	53
hsa-miR-7850-5p	830	53
hsa-miR-655-3p	831	53
hsa-miR-374c-5p	832	53
hsa-miR-5706	833	53
hsa-miR-4782-5p	834	53
hsa-miR-760	835	53
hsa-miR-1288-3p	836	53
hsa-miR-613	837	53
hsa-miR-593-5p	838	53
hsa-miR-4715-3p	839	53
hsa-miR-4477a	840	53
hsa-miR-659-5p	841	53
hsa-miR-6759-5p	842	53
hsa-miR-4261	843	53
hsa-miR-8061	844	53
hsa-miR-4529-5p	845	53
hsa-miR-196b-5p	846	52
hsa-miR-196a-5p	847	52
hsa-miR-620	848	52
hsa-miR-1270	849	52
hsa-miR-215-3p	850	52
hsa-miR-892a	851	52
hsa-let-7f-1-3p	852	52
hsa-miR-187-5p	853	52
hsa-miR-424-3p	854	52
hsa-miR-4451	855	52
hsa-miR-10523-5p	856	52
hsa-miR-372-5p	857	52
hsa-miR-4446-3p	858	52
hsa-miR-4693-5p	859	52
hsa-miR-12136	860	52
hsa-miR-223-5p	861	52
hsa-miR-548ah-5p	862	52
hsa-miR-5579-5p	863	52
hsa-miR-210-3p	864	52
hsa-miR-7703	865	52
hsa-miR-22-5p	866	52
hsa-miR-193b-3p	867	52
hsa-miR-193a-3p	868	52
hsa-miR-6071	869	52
hsa-miR-5692a	870	52
hsa-miR-502-5p	871	52
hsa-miR-6730-5p	872	51
hsa-miR-3942-3p	873	51
hsa-miR-3924	874	51
hsa-miR-7849-3p	875	51
hsa-miR-6766-5p	876	51
hsa-miR-6756-5p	877	51
hsa-miR-331-5p	878	51
hsa-miR-155-5p	879	51
hsa-miR-4685-3p	880	51
hsa-miR-4287	881	51
hsa-miR-1183	882	51
hsa-miR-4316	883	51
hsa-miR-182-5p	884	51
hsa-miR-6852-3p	885	51
hsa-miR-654-3p	886	51
hsa-miR-4534	887	51
hsa-miR-487a-3p	888	51
hsa-miR-5197-5p	889	51
hsa-miR-4662a-5p	890	51
hsa-miR-4470	891	51
hsa-miR-548ao-3p	892	51
hsa-miR-6715b-3p	893	50
hsa-miR-1266-3p	894	50
hsa-miR-4645-3p	895	50
hsa-miR-591	896	50
hsa-miR-150-3p	897	50
hsa-miR-12121	898	50
hsa-miR-6874-5p	899	50
hsa-miR-875-5p	900	50
