# Supplementary material for: In silico analysis suggests the RNAi-enhancing antibiotic enoxacin as a potential inhibitor of SARS-CoV-2 infection
Source: Sci Rep. 2021 May 13;11:10271. doi: 10.1038/s41598-021-89605-6 (PMC8119475; doi:10.1038/s41598-021-89605-6)
Supplement: Supplementary file 10 — Supplementary Table S9. [file 41598_2021_89605_MOESM10_ESM.xlsx]

## Sheet: Sheet1
			Supplementary Table 9. The list of enoxacin-induced miRNAs which might directly target the SARS-CoV-2 genome.
	miRNA	Target Score	miRNA Sequence	Seed location	Viral target
1	hsa-miR-497-5p	98	CAGCAGCACACUGUGGUUUGU	3163, 5384, 8458, 8614, 13090, 14562, 14781, 19857, 24094, 24634, 25683, 26723, 28921, 28935, 28938, 29023	nsp3, nsp3, nsp3, nsp4, nsp10, RdRp, RdRp, endoRNAse, Spike, Spike, ORF3a, M, N, N, N, N
2	hsa-miR-186-5p	95	CAAAGAAUUCUCCUUUUGGGCU	2296, 3744, 6779, 6988, 7152, 7171, 7259, 9731, 10008, 13741, 14722, 15794, 21383, 21651, 23391, 27403	nsp2, nsp3, nsp3, nsp3, nsp3, nsp3, nsp4, nsp4, RdRp, RdRp, RdRp, 2OMT, Spike, Spike, Spike, ORF7a
3	hsa-miR-545-3p	95	UCAGCAAACAUUUAUUGUGUGC	6074, 13079, 14704, 22647, 22815, 23268, 25263, 25778, 25832, 27099, 28933, 29326	nsp3, nsp10, RdRp, Spike, Spike, Spike, ORF3a, ORF3a, M, N, N
4	hsa-miR-30b-5p	95	UGUAAACAUCCUACACUCAGCU	3451, 4974, 7939, 9354, 10426, 11657, 16863, 19567, 19710, 20069, 20360, 26729, 27955, 28140	nsp3, nsp3, nsp3, nsp4, 3C-like proteinase, nsp6, helicase, 3'-to-5' exonuclease, endoRNAse, endoRNAse, endoRNAse, M, ORF8, ORF8
5	hsa-miR-505-3p	95	CGUCAACACUUGCUGGUUUCCU	152, 8488, 10609, 10792, 14208, 15648, 17580, 18123, 18156, 18612, 18906	5-UTR, nsp3, 3C-like proteinase, 3C-like proteinase, RdRp, RdRp, Helicase, 3'-to-5' exonuclease, 3'-to-5' exonuclease, 3'-to-5' exonuclease, 3'-to-5' exonuclease
6	hsa-miR-518a-5p	93	CUGCAAAGGGAAGCCCUUUC	2910, 7423, 7596, 8986, 11135, 11890, 16255, 16382, 17953, 24981, 25631	nsp3, nsp3, nsp3, nsp4, nsp6, nsp7, Helicase, Helicase, Helicase, Spike, ORF3a
7	hsa-miR-29c-3p	92	UAGCACCAUUUGAAAUCGGUUA	3727, 4519, 8329, 9379, 11374, 16284, 19479, 20868, 22342, 28642	nsp3, nsp3, nsp3, nsp4, nsp6, Helicase, 3'-to-5' exonuclease,2OMT, Spike, N
8	hsa-miR-29b-3p	92	UAGCACCAUUUGAAAUCAGUGUU	3727, 4519, 8329, 9379, 11374, 16284, 19479, 20868, 22342, 28642	nsp3, nsp3, nsp3, nsp4, nsp6, Helicase, 3'-to-5' exonuclease,2OMT, Spike, N
9	hsa-miR-495-3p	92	AAACAAACAUGGUGCACUUCUU	1271, 5675, 7826, 8185, 9814, 10360, 10530, 11175, 11182, 12907, 13995, 14247, 18895, 19345, 19921, 21235, 21565	nsp2, nsp3, nsp3, nsp3, nsp4, 3C-like proteinase, 3C-like proteinase, nsp6, nsp6, nsp9, RdRp, RdRp, 3'-to-5' exonuclease, 3'-to-5' exonuclease, endoRNAse, 2OMT, Spike
10	hsa-miR-29a-3p	91	UAGCACCAUCUGAAAUCGGUUA	3727, 4519, 8329, 9379, 11374, 16284, 19479, 20868, 22342, 28642	nsp3, nsp3, nsp3, nsp4, nsp6, Helicase, 3'-to-5' exonuclease,2OMT, Spike, N
11	hsa-miR-194-5p	90	UGUAACAGCAACUCCAUGUGGA	4600, 4710, 6219, 7499, 7744, 7973, 8950, 10403, 10532, 11481, 12910, 16323, 21072	nsp3, nsp3, nsp3, nsp3, nsp3, nsp3, nsp4, 3C-like proteinase, nsp6, nsp6, nsp9, helicase, 2OMT
12	hsa-miR-3065-5p	89	UCAACAAAAUCACUGAUGCUGGA	1770, 3279, 8186, 8217, 8609, 10607, 14440, 14864, 17579, 20524, 23818, 26099	nsp2, nsp3, nsp3, nsp3, nsp4, 3C-like proteinase, RdRp, RdRp, Helicase, endoRNAse, Spike, ORF3a
13	hsa-miR-125b-2-3p	88	UCACAAGUCAGGCUCUUGGGAC	413, 1331, 2232, 5525, 5729, 8596, 9227, 10115, 13328, 14553, 22563, 27433	nsp1, nsp2, nsp2, nsp3, nsp3, nsp4, nsp4, 3C-like proteinase, nsp10, RdRp, Spike, ORF7a
14	hsa-miR-107	85	AGCAGCAUUGUACAGGGCUAUCA	8827, 13089, 14561, 14780, 22345, 24235, 25319, 26371, 27101, 28734, 28920, 29461	nsp4, nsp10, RdRp,RdRp, Spike, Spike, Spike, Envelope, ORF5, ORF9, ORF9, ORF9 (N)
15	hsa-miR-513a-3p	83	UAAAUUUCACCUUUCUGAGAAGG	1048, 1365, 2213, 9337, 17359, 20213, 20596, 23922, 27315, 27896, 29124	nsp2, nsp2, nsp2, nsp4, Helicase, endoRNAse, 2OMT, endoRNAse, Spike, ORF6, ORF8, ORF9(N)
16	hsa-miR-485-3p	81	GUCAUACACGGCUCUCCUCUCU	5704, 7490, 10878, 11082, 11364, 25268	nsp3, nsp3, 3C-like proteinase, nsp6, nsp6, Spike
17	hsa-miR-20a-3p	80	ACUGCAUUAUGAGCACUUAAAG	3389, 3440, 4407, 12350, 12573, 20975, 22749, 23436, 23805, 29538	nsp3, nsp3, nsp3, nsp8, nsp8, 2OMT, Spike, Spike, spike, N
18	hsa-miR-23a-3p	79	AUCACAUUGCCAGGGAUUUCC	6458, 7908, 15302, 21244	nsp3, nsp3, RdRp, Spike
19	hsa-miR-520a-3p	77	AAAGUGCUUCCCUUUGGACUGU	5399, 8539, 14638, 15742	nsp3, nsp3, RdRP, RdRP
20	hsa-miR-376a-3p	76	AUCAUAGAGGAAAAUCCACGU	1009, 3810, 10755, 14696, 18205, 18619, 19088, 19927, 23750, 24309, 28204	nsp2, nsp3, 3C-like proteinase, RdRp, 3'-to-5' exonuclease, 3'-to-5' exonuclease, 3'-to-5' exonuclease, endoRNAse, Spike, Spike, ORF8
21	hsa-miR-452-5p	74	AACUGUUUGCAGAGGAAACUGA	4981, 5875, 14003, 16803, 17294, 27474	nsp3, nsp3, RdRp, RdRp, Helicase, ORF7a
22	hsa-miR-382-5p	73	GAAGUUGUUCGUGGUGGAUUCG	828, 5052, 9194, 12593, 13325, 13968, 16879, 23444, 24454, 28750	nsp1, nsp3, nsp4, nsp8, nsp10, RdRp, RdRp, helicase, Spike, spike, N
23	hsa-miR-576-5p	72	AUUCUAAUUUCUCCACGUCUUU	2560, 7175, 10062, 10912, 12375, 17289, 19624, 20021, 20298, 20412, 20721	nsp3, nsp3, 3C-like proteinase, 3C-like proteinase, nsp8, Helicase, 2OMT, 2OMT, Spike, Spike
24	hsa-miR-583	70	CAAAGAGGAAGGUCCCAUUAC	1859, 6195, 9891, 10808, 11650, 18058	nsp2, nsp3, nsp4, 3C-like proteinase, nsp6, 3-5 exonuclease,
25	hsa-miR-181c-5p	70	AACAUUCAACCUGUCGGUGAGU	7410, 7529, 8221, 9016, 11400, 12216, 18516, 20783, 27948	nsp3, nsp3, nsp3, nsp4, nsp6, nsp8, 3'-to-5' exonuclease, 2OMT, ORF8
26	hsa-miR-181b-5p	70	AACAUUCAUUGCUGUCGGUGGGU	7410, 7529, 8221, 9016, 11400, 12216, 18516, 20783, 27948	nsp3, nsp3, nsp3, nsp4, nsp6, nsp8, 3'-to-5' exonuclease, 2OMT, ORF8
