# Supplementary material for: In silico analysis suggests the RNAi-enhancing antibiotic enoxacin as a potential inhibitor of SARS-CoV-2 infection
Source: Sci Rep. 2021 May 13;11:10271. doi: 10.1038/s41598-021-89605-6 (PMC8119475; doi:10.1038/s41598-021-89605-6)
Supplement: Supplementary file 11 — Supplementary Table S10. [file 41598_2021_89605_MOESM11_ESM.xlsx]

## Sheet: miRNAs target develomental stag
Supplementary Table 10. miRNAs which target the developmental stage-specific transcriptional factors and marker genes of BASCs.
miRNAs reporetd by Mallick et al. 2009	miRNAs reporetd by Mallick et al. which can be upregulated under enoxacin treatment in lung
hsa-miR-142-3p	hsa-miR-7-5p
hsa-miR-19a-3p	hsa-miR-186-5p
hsa-miR-144-3p	hsa-miR-223-3p
hsa-miR-374a-5p	hsa-miR-451a
hsa-miR-7-5p	hsa-miR-98-5p
hsa-miR-186-5p	hsa-miR-92a-3p
hsa-miR-15b-3p	hsa-miR-20a-5p
hsa-miR-340-5p	hsa-miR-17-5p
hsa-miR-223-3p	hsa-miR-25-3p
hsa-miR-451a	hsa-miR-486-5p
hsa-miR-106a-5p	hsa-miR-151a-5p
hsa-miR-140-5p	hsa-miR-483-3p
hsa-miR-421	hsa-miR-21-5p
hsa-miR-142-5p	hsa-miR-146a-5p
hsa-miR-20b-5p	hsa-miR-574-3p
hsa-miR-98-5p	hsa-miR-17-3p
hsa-miR-92a-3p	hsa-miR-671-5p
hsa-miR-15b-5p	hsa-let-7d-3p
hsa-miR-146b-5p	hsa-miR-27a-3p
hsa-miR-20a-5p	hsa-miR-214-3p
hsa-miR-301a-3p	hsa-miR-18a-5p
hsa-miR-148b-3p	hsa-let-7g-5p
hsa-miR-15a-5p	hsa-miR-181b-5p
hsa-miR-218-5p	hsa-miR-29b-3p
hsa-miR-17-5p	hsa-miR-455-5p
hsa-miR-106b-5p	hsa-miR-221-3p
hsa-miR-25-3p	hsa-let-7d-5p
hsa-miR-486-5p
hsa-miR-193a-3p
hsa-miR-151a-5p
hsa-miR-93-5p
hsa-miR-101b
hsa-miR-127-3p
hsa-miR-483-3p
hsa-miR-574-5p
hsa-miR-21-5p
hsa-miR-200b-3p
hsa-miR-342-3p
hsa-miR-151-3p
hsa-miR-429
hsa-miR-335-5p
hsa-miR-16-5p
hsa-miR-181d-5p
hsa-miR-99b-5p
hsa-miR-146a-5p
hsa-miR-331-3p
hsa-miR-574-3p
hsa-miR-10a-5p
hsa-miR-200a-3p
hsa-miR-423-5p
hsa-miR-17-3p
hsa-miR-671-5p
hsa-miR-126-3p
hsa-miR-125a-5p
hsa-miR-92b-3p
hsa-let-7d-3p
hsa-miR-27a-3p
hsa-miR-214-3p
hsa-miR-150-5p
hsa-miR-652-3p
hsa-miR-210
hsa-miR-18a-5p
hsa-miR-361-5p
hsa-miR-152
hsa-miR-24-3p
hsa-miR-148a-3p
hsa-let-7g-5p
hsa-miR-19b
hsa-miR-130b
hsa-miR-128
hsa-miR-181b-5p
hsa-miR-29b-3p
hsa-miR-455-5p
hsa-miR-221-3p
hsa-miR-30c-5p
hsa-miR-27b-3p
hsa-miR-30a-5p
hsa-miR-320a-3p
hsa-miR-23b-3p
hsa-let-7d-5p
hsa-miR-23a-3p
hsa-miR-125b-5p
hsa-miR-30d-5p
hsa-let-7a-5p
hsa-miR-199a-5p
hsa-miR-26a-5p
hsa-miR-191-5p
hsa-miR-30e-5p
hsa-miR-30b-5p
hsa-miR-26b-5p
hsa-miR-181a-5p
hsa-miR-143-3p
hsa-miR-195-5p
hsa-miR-145-5p
hsa-let-7c-5p
